# Supplementary material for: Disentangling the aging gene expression network of termite queens
Source: BMC Genomics. 2021 May 11;22:339. doi: 10.1186/s12864-021-07649-4 (PMC8114706; doi:10.1186/s12864-021-07649-4)
Supplement: Supplementary file 2 — Additional file 2: Table S1. Data for survival analysis. Table S2. Sample information of samples included in this study. Table S3. Differentially expressed transcripts of the Iso-MaSigPro analysis, separately for cluster 1-6. Table S4. Transcripts in the young subnetwork (SNW). Transcripts in the young subnetwork (SNW) classified into major categories; TE-related transcripts of the young subnetwork (SNW). Table S5. Transcripts in the old subnetwork (SNW). Transcripts in the old subnetwork (SNW) classified into major categories; TE-related transcripts of the old subnetwork (SNW). [file 12864_2021_7649_MOESM2_ESM.xlsx]

## Sheet: Table S1
Table S1: Data for survival analysis.
Each row presents one queen with her 'Age' at the end of the experiment and her 'Status' (1 = alive, 0 = dead)
Age	Status
2	1
2	1
2	1
2	1
3	1
3	1
3	1
4	0
4	1
5	0
5	0
5	1
6	0
6	0
6	1
7	0
7	0
7	1
7	1
8	0
8	1
8	1
8	1
9	0
9	1
9	1
10	1
10	1
10	1
11	0
11	0
11	1
11	1
12	0
12	0
12	0
13	0
13	1
14	0
15	0
15	0

## Sheet: Table S2
Table S2: Sample information of samples included in this study.
Individuals were kept within their colonies in climate chambers. They were killed on ice and the was gut removed. Head and thorax were transferred into peqGOLD Tri Fast™ (PEQLAB) and homogenized in a Tissue Lyser II (QIAGEN) before the RNA was extracted using an in-house protocol. The isolated RNA was stored at -80°C before it was shipped to BGI, Hongkong, on dry ice.
Sample ID	Description	Library ID	NCBI Bioproject Accession	NCBI BioSample Accession	Accession link	Date sequenced	Read length	Age (years)	Colony ID	Biomaterial provider	Sex	Collected by	Collection date	Determined by	Developmental stage
V178A	Tissue sample from Cryptotermes secundus, primary queen	FCHNVTNBBXX_L5_HKANTomaEAAARAAPEI-210	PRJNA691762	SAMN17305297	https://www.ncbi.nlm.nih.gov/sra/17305297	February 2018	100	>13	V178A	Judith Korb, J. Manuel Monroy Kuhn, University of Freiburg, Institut fuer Zoologie I, Evolutionary Biology & Ecology, Hauptstr. 1, 79104 Freiburg, Germany	Female	Judith Korb	2004	Judith Korb	Adult
V115-2c	Tissue sample from Cryptotermes secundus, primary queen	FCHNVTNBBXX_L5_HKANTomaEAABRAAPEI-211	PRJNA691762	SAMN17305298	https://www.ncbi.nlm.nih.gov/sra/17305298	February 2018	100	>11	V115-2c	Judith Korb, J. Manuel Monroy Kuhn, University of Freiburg, Institut fuer Zoologie I, Evolutionary Biology & Ecology, Hauptstr. 1, 79104 Freiburg, Germany	Female	Judith Korb	2006	Judith Korb	Adult
V232d	Tissue sample from Cryptotermes secundus, primary queen	FCHNVTNBBXX_L5_HKANTomaEAACRAAPEI-212	PRJNA691762	SAMN17305299	https://www.ncbi.nlm.nih.gov/sra/17305299	February 2018	100	>10	V232d	Judith Korb, J. Manuel Monroy Kuhn, University of Freiburg, Institut fuer Zoologie I, Evolutionary Biology & Ecology, Hauptstr. 1, 79104 Freiburg, Germany	Female	Judith Korb	2007	Judith Korb	Adult
AA141a	Tissue sample from Cryptotermes secundus, primary queen	FCHNVTNBBXX_L5_HKANTomaEAADRAAPEI-213	PRJNA691762	SAMN17305300	https://www.ncbi.nlm.nih.gov/sra/17305300	February 2018	100	>10	AA141a	Judith Korb, J. Manuel Monroy Kuhn, University of Freiburg, Institut fuer Zoologie I, Evolutionary Biology & Ecology, Hauptstr. 1, 79104 Freiburg, Germany	Female	Judith Korb	2007	Judith Korb	Adult
AB118c	Tissue sample from Cryptotermes secundus, primary queen	FCHNVTNBBXX_L5_HKANTomaEAAERAAPEI-214	PRJNA691762	SAMN17305301	https://www.ncbi.nlm.nih.gov/sra/17305301	February 2018	100	>9	AB118c	Judith Korb, J. Manuel Monroy Kuhn, University of Freiburg, Institut fuer Zoologie I, Evolutionary Biology & Ecology, Hauptstr. 1, 79104 Freiburg, Germany	Female	Judith Korb	2008	Judith Korb	Adult
AA94	Tissue sample from Cryptotermes secundus, primary queen	FCHNVTNBBXX_L4_HKANTomaEAAFRAAPEI-216	PRJNA691762	SAMN17305302	https://www.ncbi.nlm.nih.gov/sra/17305302	February 2018	100	>8	AA94	Judith Korb, J. Manuel Monroy Kuhn, University of Freiburg, Institut fuer Zoologie I, Evolutionary Biology & Ecology, Hauptstr. 1, 79104 Freiburg, Germany	Female	Judith Korb	2009	Judith Korb	Adult
AC42a	Tissue sample from Cryptotermes secundus, primary queen	FCHNVTNBBXX_L4_HKANTomaEAAGRAAPEI-218	PRJNA691762	SAMN17305303	https://www.ncbi.nlm.nih.gov/sra/17305303	February 2018	100	>7	AC42a	Judith Korb, J. Manuel Monroy Kuhn, University of Freiburg, Institut fuer Zoologie I, Evolutionary Biology & Ecology, Hauptstr. 1, 79104 Freiburg, Germany	Female	Judith Korb	2010	Judith Korb	Adult
DB4b	Tissue sample from Cryptotermes secundus, primary queen	FCHNVTNBBXX_L4_HKANTomaEAAHRAAPEI-219	PRJNA691762	SAMN17305304	https://www.ncbi.nlm.nih.gov/sra/17305304	February 2018	100	>6	DB4b	Judith Korb, J. Manuel Monroy Kuhn, University of Freiburg, Institut fuer Zoologie I, Evolutionary Biology & Ecology, Hauptstr. 1, 79104 Freiburg, Germany	Female	Judith Korb	2011	Judith Korb	Adult
DC24-3c	Tissue sample from Cryptotermes secundus, primary queen	FCHNVTNBBXX_L4_HKANTomaEAAIRAAPEI-220	PRJNA691762	SAMN17305305	https://www.ncbi.nlm.nih.gov/sra/17305305	February 2018	100	>5	DC24-3c	Judith Korb, J. Manuel Monroy Kuhn, University of Freiburg, Institut fuer Zoologie I, Evolutionary Biology & Ecology, Hauptstr. 1, 79104 Freiburg, Germany	Female	Judith Korb	2012	Judith Korb	Adult
EE36-1c	Tissue sample from Cryptotermes secundus, primary queen	FCHNVTNBBXX_L4_HKANTomaEAAJRAAPEI-221	PRJNA691762	SAMN17305306	https://www.ncbi.nlm.nih.gov/sra/17305306	February 2018	100	>4	EE36-1c	Judith Korb, J. Manuel Monroy Kuhn, University of Freiburg, Institut fuer Zoologie I, Evolutionary Biology & Ecology, Hauptstr. 1, 79104 Freiburg, Germany	Female	Judith Korb	2013	Judith Korb	Adult
EB36a-1c	Tissue sample from Cryptotermes secundus, primary queen	FCHNVTNBBXX_L4_HKANTomaEAAKRAAPEI-222	PRJNA691762	SAMN17305307	https://www.ncbi.nlm.nih.gov/sra/17305307	February 2018	100	>3	EB36a-1c	Judith Korb, J. Manuel Monroy Kuhn, University of Freiburg, Institut fuer Zoologie I, Evolutionary Biology & Ecology, Hauptstr. 1, 79104 Freiburg, Germany	Female	Judith Korb	2014	Judith Korb	Adult
EB3c	Tissue sample from Cryptotermes secundus, primary queen	FCHNVTNBBXX_L4_HKANTomaEAALRAAPEI-223	PRJNA691762	SAMN17305308	https://www.ncbi.nlm.nih.gov/sra/17305308	February 2018	100	>2	EB3c	Judith Korb, J. Manuel Monroy Kuhn, University of Freiburg, Institut fuer Zoologie I, Evolutionary Biology & Ecology, Hauptstr. 1, 79104 Freiburg, Germany	Female	Judith Korb	2015	Judith Korb	Adult

## Sheet: Table S3 - Cluster 1
Table S3: Differentially expressed transcripts of the Iso-MaSigPro analysis, separately for cluster 1-6. Cluster 1.
Differentially expressed transcripts of Iso-MaSigPro assigned to Cluster 1. Genes marked with an asterisk are also part of other clusters but there a different isoform was expressed. Gene snapshot shows the gene summary information provided by FlyBase.
Gene ID	Transcript ID	1:1 ortholog / homolog to D. melanogaster	FlyBase Gene ID	D. melanogaster gene name	Gene snapshot FlyBase	Blastx against Zootermopsis nevadensis	Pfam Annotation (v.30)	InterproScan Annotation	GO IDs Interproscan	Pathway IDs Interproscan	Count average across all samples (12)	p-value	R-squared	p.valor_beta0	p.valor_Time	p.valor_Time2
Csec_G06082	Csec_G06082_T27	No hit	-	-	-	-	-	-	-	-	1292.52	1.47953e-07	0.763169	1.7632e-12	0.00237166	0.000720883
Csec_G15935	Csec_G15935_T1	1:1	FBgn0035848	Uxs – UDP-xylose synthase	No info available	LOW QUALITY PROTEIN: UDP-glucuronic acid decarboxylase 1 /UDP-glucose 4-epimerase-like isoform X1	GDP_Man_Dehyd-GDP-mannose 4,6 dehydratase,Epimerase-NAD dependent epimerase/dehydratase family,3Beta_HSD-3-beta hydroxysteroid dehydrogenase/isomerase family,NAD_binding_4-Male sterility protein,Polysacc_synt_2-Polysaccharide biosynthesis protein,RmlD_sub_bind-RmlD substrate binding domain	NAD(P)-binding domain,NAD-dependent epimerase/dehydratase, N-terminal domain	GO:0003824,GO:0050662	-	1009.48	0.00127669	0.511667	1.92731e-21	0.00902712	NA
Csec_G06082	Csec_G06082_T26	Homolog	FBgn0037716	Son – Son DNA binding protein	No info available	LOW QUALITY PROTEIN: bromodomain and WD repeat-containing protein 3-like	-	-	-	-	945.522	0.000181347	0.600742	1.08497e-13	0.00396728	NA
Csec_G14422	Csec_G14422_T1	1:1	FBgn0035848	Fcp1 – TFIIF-interacting CTD phosphatase	No info available	RNA polymerase II subunit A C-terminal domain phosphatase	NIF-NLI interacting factor-like phosphatase,PTCB-BRCT-twin BRCT domain,BRCT-BRCA1 C Terminus (BRCT) domain	HAD-like domain,NLI interacting factor,BRCT domain,Single hybrid motif,FCP1-like phosphatase, phosphatase domain	GO:0004721,GO:0005634,GO:0005515	-	467.237	2.47849e-06	0.726046	3.49998e-14	0.00713366	0.00209153
Csec_G02118	Csec_G02118_T2	Homolog	FBgn0031703	CG12512	No info available	acyl-CoA synthetase family member 2, mitochondrial-like isoform X4 /acyl-CoA synthetase family member 2, mitochondrial	AMP-binding-AMP-binding enzyme,AMP-binding_C-AMP-binding enzyme C-terminal domain	AMP-binding, conserved site,AMP-binding enzyme C-terminal domain,AMP-dependent synthetase/ligase	GO:0003824,GO:0008152	-	450.593	0.0107122	0.505152	5.68622e-08	0.0298413	0.026253
Csec_G11324	Csec_G11324_T1	1:1	FBgn0035848	Pgant3 – Polypeptide N-Acetylgalactosaminyltransferase 3	No info available	polypeptide N-acetylgalactosaminyltransferase 1-like isoform X2 /polypeptide N-acetylgalactosaminyltransferase 1-like isoform X1	Glycos_transf_2-Glycosyl transferase family 2,Ricin_B_lectin-Ricin-type beta-trefoil lectin domain,Glyco_tranf_2_3-Glycosyltransferase like family 2,Glyco_transf_7C-N-terminal domain of galactosyltransferase	Nucleotide-diphospho-sugar transferases,Glycosyltransferase 2-like,Ricin B lectin domain	-	-	415.511	1.846e-07	0.77118	4.04523e-11	0.000530082	0.000654257
Csec_G03142*	Csec_G03142_T1	No hit	-	-	-	speckle targeted PIP5K1A-regulated poly(A) polymerase-like /uncharacterized protein LOC110838598	-	Zinc finger, U1-type	GO:0003676,GO:0008270	-	349.729	0.0129294	0.452759	1.37343e-10	0.0166609	0.0210045
Csec_G09320*	Csec_G09320_T6	Homolog	FBgn0086361	Alph – alphabet	No info available	protein phosphatase 1B	PP2C-Protein phosphatase 2C,PP2C_C-Protein serine/threonine phosphatase 2C, C-terminal domain	Protein serine/threonine phosphatase 2C, C-terminal,Protein phosphatase 2C (PP2C)-like domain,Protein phosphatase 2C, manganese/magnesium aspartate binding site,Protein phosphatase 2C	GO:0003824,GO:0000287,GO:0004721,GO:0030145,GO:0004722,GO:0006470	-	248.76	1.42661e-06	0.702488	9.30968e-12	0.000571008	NA
Csec_G06382*	Csec_G06382_T2	Homolog	FBgn0263120	Acsl – Acyl-CoA synthetase long-chain	No info available	long-chain-fatty-acid--CoA ligase 4 isoform X3 /long-chain-fatty-acid--CoA ligase 4 isoform X1	AMP-binding-AMP-binding enzyme	AMP-binding, conserved site,AMP-dependent synthetase/ligase	GO:0003824,GO:0008152	-	210.272	3.31236e-06	0.721746	7.91932e-10	0.00228812	0.00123318
Csec_G09878*	Csec_G09878_T1	Homolog	FBgn0039175	Beta-PheRS – Phenylalanyl-tRNA synthetase, β-subunit	Phenylalanyl-tRNA synthetase, β-subunit is a cytoplasmic aminoacyl-tRNA synthetase that catalyzes the ligation of Phenylalanine to its cognate tRNAPhe. Together with the α-subunit it forms a tetrameric enzyme complex. This subunit plays a role in recognition and binding of tRNAPhe and it provides the editing site that hydrolyzes wrongfully activated or ligated compounds. [Date last reviewed: 2016…	LOW QUALITY PROTEIN: phenylalanine--tRNA ligase beta subunit /leucine-rich repeat-containing protein 47-like	B3_4-B3/4 domain,B5-tRNA synthetase B5 domain	B3/B4 tRNA-binding domain,tRNA synthetase, B5-domain,DNA binding domain, putative,Phenylalanyl-tRNA synthetase, B3/B4,Phenylalanyl-tRNA synthetase, class IIc, beta subunit, archae/euk cytosolic	GO:0003723,GO:0004826,GO:0000287,GO:0003723,GO:0005524,GO:0006432,GO:0000166,GO:0004826,GO:0005524,GO:0005737,GO:0006432	KEGG: 00970+6.1.1.20	195.582	0.00924289	0.491441	2.41656e-09	0.0231184	0.0130965
Csec_G14593	Csec_G14593_T1	No hit	-	-	-	coiled-coil domain-containing protein 115 isoform X2 /coiled-coil domain-containing protein 115 isoform X1	-	-	-	-	187.793	0.00115214	0.497182	7.68194e-14	NA	0.0119802
Csec_G06605	Csec_G06605_T6	Homolog	FBgn0031773	Fbw5 – F-box and WD repeat domain containing 5	F-box and WD repeat domain containing 5 (Fbw5) targets proteins for destruction via its role as a substrate receptor for the CRL4 E3 ubiquitin ligase. A key target of Fbw5 is the gig subunit of the Tuberous Sclerosis complex, an important negative regulator of cellular growth via inhibition of the TOR kinase pathway. [Date last reviewed: 2016-09-01]	LOW QUALITY PROTEIN: F-box/WD repeat-containing protein 5	-	WD40/YVTN repeat-like-containing domain,WD40 repeat,Quinonprotein alcohol dehydrogenase-like superfamily,WD40-repeat-containing domain	GO:0005515	-	154.752	0.00393902	0.526393	2.91153e-09	0.0120344	0.0125327
Csec_G12539*	Csec_G12539_T2	Homolog	FBgn0034497	Mpcp1 – Mitochondrial phosphate carrier protein 1	No info available	putative tricarboxylate transport protein, mitochondrial /phosphate carrier protein, mitochondrial-like	Mito_carr-Mitochondrial carrier protein,Mito_carr-Mitochondrial carrier protein,Mito_carr-Mitochondrial carrier protein	Mitochondrial carrier protein,Mitochondrial carrier domain,Mitochondrial substrate/solute carrier	GO:0055085	-	152.774	0.000162478	0.625222	1.06068e-09	0.00583673	0.00279585
Csec_G03502*	Csec_G03502_T5	Homolog	FBgn0004370	Ptp10D – Protein tyrosine phosphatase 10D	Protein tyrosine phosphatase 10D (Ptp10D) is a transmembrane receptor tyrosine phosphatase closely related to Ptp4E . Ptp4E -Ptp10D double mutants have lethal respiratory defects. Ptp10D- Ptp69D double mutants have a strong phenotype in which embryonic CNS axons abnormally cross the ventral midline. Ptp10D regulates signaling through the Egfr , btl and Pvr receptor tyrosine kinases, and binds to …	receptor-type tyrosine-protein phosphatase H-like isoform X1 /receptor-type tyrosine-protein phosphatase H-like isoform X2	Y_phosphatase-Protein-tyrosine phosphatase,fn3-Fibronectin type III domain,fn3-Fibronectin type III domain,fn3-Fibronectin type III domain,fn3-Fibronectin type III domain	Protein-tyrosine phosphatase-like,Protein-tyrosine phosphatase, active site,Fibronectin, type III,Immunoglobulin-like fold,Protein-tyrosine phosphatase, catalytic,Protein-tyrosine phosphatase, receptor/non-receptor type,Protein-tyrosine/Dual specificity phosphatase	GO:0004725,GO:0016311,GO:0016791,,GO:0004725,GO:0006470,GO:0005515,GO:0016311,GO:0016791	-	137.202	0.000158649	0.551155	2.12744e-12	NA	0.00422741
Csec_G04540	Csec_G04540_T2	No hit	-	-	-	uncharacterized protein LOC110828280	-	Serologically defined colon cancer antigen 3	-	-	131.686	0.0067507	0.495919	1.7642e-09	0.0260169	0.0177886
Csec_G14802	Csec_G14802_T3	No hit	-	-	-	uncharacterized protein LOC110837554 isoform X4	-	Nucleotide-binding, alpha-beta plait,RNA recognition motif domain	GO:0003676,GO:0000166	-	109.476	4.96605e-09	0.816	1.62616e-10	0.00184944	0.000475156
Csec_G02903*	Csec_G02903_T6	Homolog	FBgn0024814	Clc – Clathrin light chain	No info available	clathrin light chain isoform X3 /clathrin light chain isoform X4	Clathrin_lg_ch-Clathrin light chain	Clathrin light chain	GO:0005198,GO:0006886,GO:0016192,GO:0030130,GO:0030132	Reactome: REACT_11123	88.4544	1.69032e-06	0.601825	NA	0.000620833	NA
Csec_G09541*	Csec_G09541_T3	No hit	-	-	-	nucleolin-like /nucleolar and coiled-body phosphoprotein 1	-	-	-	-	75.2231	0.00650773	0.492997	1.46689e-07	0.017079	0.00997702
Csec_G08442	Csec_G08442_T1	No hit	-	-	-	uncharacterized protein LOC110835799 isoform X1	-	Ankyrin repeat-containing domain,Ankyrin repeat	GO:0005515	-	70.8218	3.81337e-10	0.635018	NA	0.00335742	0.0125488
Csec_G17515	Csec_G17515_T2	1:1	FBgn0038248	CG7886	No info available	centrosomal protein of 78 kDa isoform X2 /centrosomal protein of 78 kDa isoform X1	LRR_6-Leucine Rich repeat,LRR_6-Leucine Rich repeat,LRR_6-Leucine Rich repeat	Leucine-rich repeat, ribonuclease inhibitor subtype,Centrosomal protein of 78kDa	-	-	50.2045	0.0103593	0.444064	0.000121283	0.0204235	0.0232126
Csec_G07105	Csec_G07105_T5	Homolog	FBgn0038244	CG7987	No info available	zinc finger protein 605-like isoform X2 [Zootermopsis nevadensis]/zinc finger protein 16-like isoform X1 [Zootermopsis nevadensis]	zf-C2H2_6-C2H2-type zinc finger,zf-C2H2_6-C2H2-type zinc finger,zf-C2H2_6-C2H2-type zinc finger	Zinc finger C2H2-type/integrase DNA-binding domain,Zinc finger, C2H2-like,Zinc finger, C2H2	GO:0046872,GO:0003676	-	46.2832	7.22273e-05	0.534675	2.65523e-05	0.00255799	NA
Csec_G11841*	Csec_G11841_T4	Homolog	FBgn0036461	Zip71B – Zinc/iron regulated transporter-related protein 71B	No info available	zinc transporter ZIP10-like isoform X4 [Zootermopsis nevadensis]/zinc transporter ZIP10-like isoform X3 [Zootermopsis nevadensis]	Zip-ZIP Zinc transporter	Zinc/iron permease	GO:0016020,GO:0030001,GO:0046873,GO:0055085	-	44.7424	2.93555e-09	0.728122	1.39054e-05	0.00087003	0.000600163
Csec_G15935	Csec_G15935_T3	Homolog	FBgn0035848	Uxs – UDP-xylose synthase	No info available	LOW QUALITY PROTEIN: UDP-glucuronic acid decarboxylase 1 [Zootermopsis nevadensis]/UDP-glucose 4-epimerase-like isoform X1 [Zootermopsis nevadensis]	GDP_Man_Dehyd-GDP-mannose 4,6 dehydratase,Epimerase-NAD dependent epimerase/dehydratase family,NAD_binding_4-Male sterility protein,3Beta_HSD-3-beta hydroxysteroid dehydrogenase/isomerase family,Polysacc_synt_2-Polysaccharide biosynthesis protein,RmlD_sub_bind-RmlD substrate binding domain	NAD(P)-binding domain,NAD-dependent epimerase/dehydratase, N-terminal domain	GO:0003824,GO:0050662	-	20.7607	1.51261e-07	0.822482	0.0140426	0.0261384	0.00871575
Csec_G17559	Csec_G17559_T1	Homolog	FBgn0031893	MICU1 – Mitochondrial calcium uptake 1	No info available	calcium uptake protein 1 homolog, mitochondrial-like isoform X6 [Zootermopsis nevadensis]/calcium uptake protein 1 homolog, mitochondrial-like isoform X4 [Zootermopsis nevadensis]	EF-hand_8-EF-hand domain pair,EF-hand_5-EF hand	EF-Hand 1, calcium-binding site,EF-hand domain pair,EF-hand domain	GO:0005509	-	33.4521	1.94543e-10	0.788033	NA	0.0017085	NA
Csec_G07513	Csec_G07513_T4	Homolog	FBgn0039139	Mettl3 – Methyltransferase like 3	Inducer of meiosis 4 is an RNA N6-methyladenosine transferase. It contributes to oogenesis, lifespan and behaviour, including flight, locomotion and grooming. [Date last reviewed: 2017-02-09]	N6-adenosine-methyltransferase 70 kDa subunit [Zootermopsis nevadensis]	-	-	-	-	25.2354	0.000771457	0.589696	6.04905e-05	0.00228259	0.0024261
Csec_G15492*	Csec_G15492_T15	Homolog	FBgn0031637	Mxt – mextli	Mextli (Mxt) binds to eIF-4E and to eIF-3p40 and promotes translation. Mxt roles include maintenance of germline stem cells and it is also involved in early embryogenesis. [Date last reviewed: 2016-08-25]	eukaryotic translation initiation factor 4E-binding protein Mextli isoform X1 [Zootermopsis nevadensis]	-	MIF4-like, type 1/2/3,K Homology domain, type 1	GO:0003723	-	22.4676	0.00883293	0.513217	0.000586061	0.0196708	0.0211588
Csec_G12163	Csec_G12163_T1	Homolog	FBgn0015838	Vang – Van Gogh	Van Gogh (Vang) is a four-pass transmembrane protein that localizes to cell junctions. It is part of the Frizzled-dependent planar polarity pathway that establishes planar polarity in epithelia. Vang is also implicated in nervous system patterning. [Date last reviewed: 2016-09-01]	vang-like protein 2 isoform X1 [Zootermopsis nevadensis]/vang-like protein 2-B isoform X2 [Zootermopsis nevadensis]	Strabismus-Strabismus protein	Strabismus	GO:0007275,GO:0016021	-	11.268	3.59465e-07	0.657986	NA	0.0247434	0.0371616
Csec_G03008	Csec_G03008_T2	No hit	-	-	-	tyrosine-protein phosphatase non-receptor type 5-like isoform X2 [Zootermopsis nevadensis]	-	-	-	-	10.0875	4.50295e-06	0.704741	NA	NA	0.00539301
Csec_G02118	Csec_G02118_T1	1:1	FBgn0031703	CG12512	No info available	acyl-CoA synthetase family member 2, mitochondrial-like isoform X4 [Zootermopsis nevadensis]/acyl-CoA synthetase family member 2, mitochondrial [Zootermopsis nevadensis]	AMP-binding-AMP-binding enzyme,AMP-binding_C-AMP-binding enzyme C-terminal domain	AMP-binding, conserved site,AMP-binding enzyme C-terminal domain,AMP-dependent synthetase/ligase	GO:0003824,GO:0008152	-	12.3334	9.03272e-06	0.62975	NA	0.00815164	NA
Csec_G03418	Csec_G03418_T1	1:1	FBgn0035644	DNApol-epsilon58 – DNA polymerase ε 58kD subunit	No info available	DNA polymerase epsilon subunit 2 [Zootermopsis nevadensis]	DNA_pol_E_B-DNA polymerase alpha/epsilon subunit B	DNA polymerase alpha/epsilon, subunit B	GO:0003677,GO:0003887,GO:0006260	Reactome: REACT_152|Reactome: REACT_22172|Reactome: REACT_383	8.22969	0.000774649	0.595019	0.000590783	0.00711947	0.00663894
Csec_G10279	Csec_G10279_T10	Homolog	FBgn0053519	Unc-89	No info available	obscurin isoform X3 [Zootermopsis nevadensis]	I-set-Immunoglobulin I-set domain,I-set-Immunoglobulin I-set domain,I-set-Immunoglobulin I-set domain,I-set-Immunoglobulin I-set domain,I-set-Immunoglobulin I-set domain,I-set-Immunoglobulin I-set domain,I-set-Immunoglobulin I-set domain,I-set-Immunoglobulin I-set domain,I-set-Immunoglobulin I-set domain,I-set-Immunoglobulin I-set domain,I-set-Immunoglobulin I-set domain,I-set-Immunoglobulin I-se…	Pleckstrin homology-like domain,Fibronectin, type III,Myosin light chain kinase-related,Protein kinase domain,Immunoglobulin-like domain,Immunoglobulin-like fold,Pleckstrin homology domain,Immunoglobulin subtype,Protein kinase-like domain,Immunoglobulin subtype 2,Immunoglobulin I-set	GO:0004672,GO:0005524,GO:0006468,GO:0005515,GO:0016772	-	49.3268	1.03952e-07	0.718995	NA	NA	0.00714392
Csec_G05186	Csec_G05186_T7	Homolog	FBgn0013953	Esp – Epidermal stripes and patches	No info available	sodium-independent sulfate anion transporter isoform X4 [Zootermopsis nevadensis]/sodium-independent sulfate anion transporter isoform X2 [Zootermopsis nevadensis]	Sulfate_transp-Sulfate permease family,STAS-STAS domain	STAS domain,Sulphate transporter	GO:0008272,GO:0015116,GO:0016021	-	16.3529	9.51834e-07	0.634499	NA	0.00538118	NA
Csec_G16295	Csec_G16295_T4	Homolog	FBgn0086451	l(2)k09022 – lethal (2) k09022	No info available	HEAT repeat-containing protein 1 [Zootermopsis nevadensis]	BP28CT-BP28CT (NUC211) domain	Armadillo-type fold,BP28, C-terminal domain,HEAT, type 2,Armadillo-like helical	GO:0005488	-	15.2391	0.00101486	0.524375	0.000232622	0.00463154	0.00443361
Csec_G01075*	Csec_G01075_T5	Homolog	FBgn0263846	CG43707	No info available	uncharacterized protein LOC110827811 isoform X4 [Zootermopsis nevadensis]/uncharacterized protein LOC110827811 isoform X2 [Zootermopsis nevadensis]	PH-PH domain,PH-PH domain,PDZ-PDZ domain (Also known as DHR or GLGF),PDZ_2-PDZ domain	Pleckstrin homology-like domain,Pleckstrin homology domain,PDZ domain	GO:0005515	-	13.4318	5.00816e-11	0.824077	0.0273411	0.00376796	NA
Csec_G06605	Csec_G06605_T4	Homolog	FBgn0031773	Fbw5 – F-box and WD repeat domain containing 5	F-box and WD repeat domain containing 5 (Fbw5) targets proteins for destruction via its role as a substrate receptor for the CRL4 E3 ubiquitin ligase. A key target of Fbw5 is the gig subunit of the Tuberous Sclerosis complex, an important negative regulator of cellular growth via inhibition of the TOR kinase pathway. [Date last reviewed: 2016-09-01]	LOW QUALITY PROTEIN: F-box/WD repeat-containing protein 5 [Zootermopsis nevadensis]	-	WD40/YVTN repeat-like-containing domain,WD40 repeat,Quinonprotein alcohol dehydrogenase-like superfamily,WD40-repeat-containing domain	GO:0005515	-	10.1803	6.0524e-17	0.964131	0.00015143	0.00982523	0.00910939
Csec_G00707	Csec_G00707_T3	Homolog	FBgn0004882	Orb – oo18 RNA-binding protein	No info available	cytoplasmic polyadenylation element-binding protein 1 isoform X2 [Zootermopsis nevadensis]/cytoplasmic polyadenylation element-binding protein 1 isoform X1 [Zootermopsis nevadensis]	RRM_7-RNA recognition motif,CEBP_ZZ-Cytoplasmic polyadenylation element-binding protein ZZ domain,CEBP1_N-Cytoplasmic polyadenylation element-binding protein 1 N-terminus,RRM_1-RNA recognition motif. (a.k.a. RRM, RBD, or RNP domain)	RNA recognition motif domain,Nucleotide-binding, alpha-beta plait	GO:0003676,GO:0000166	-	46.7665	0	1	2.28932e-13	2.16306e-13	2.15165e-13
Csec_G08882*	Csec_G08882_T1	Homolog	FBgn0020306	Dom – domino	No info available	helicase domino [Zootermopsis nevadensis]/DNA helicase INO80 [Zootermopsis nevadensis]	SNF2_N-SNF2 family N-terminal domain,HSA-HSA,EP400_N-E1A-binding protein p400, N-terminal,Helicase_C-Helicase conserved C-terminal domain	Helicase/SANT-associated, DNA binding,HAS subgroup,Helicase, superfamily 1/2, ATP-binding domain,Helicase, C-terminal,SNF2-related,P-loop containing nucleoside triphosphate hydrolase	GO:0003677,GO:0005524	-	11.9436	1.19772e-07	0.718201	NA	0.0145145	NA
Csec_G12586	Csec_G12586_T2	Homolog	FBgn0031189	CG14618	No info available	tRNA methyltransferase 10 homolog A isoform X1 [Zootermopsis nevadensis]/tRNA methyltransferase 10 homolog A isoform X2 [Zootermopsis nevadensis]	tRNA_m1G_MT-tRNA (Guanine-1)-methyltransferase	tRNA (guanine-N1-)-methyltransferase, eukaryotic,tRNA methyltransferase TRMD/TRM10-type domain,tRNA methyltransferase TRM10-type domain	-	MetaCyc: PWY-6829|MetaCyc: PWY-7285|MetaCyc: PWY-7286	5.32071	7.39345e-06	0.672236	NA	0.0247825	NA
Csec_G13819	Csec_G13819_T6	Homolog	FBgn0037218	Aux – auxilin	Auxilin is a co-factor for the ATPase Hsc70 that regulates Clathrin dynamics. It regulates Notch signaling, eye morphogenesis, sperm individualization and neuron death. [Date last reviewed: 2017-06-15]	cyclin-G-associated kinase [Zootermopsis nevadensis]	PTEN_C2-C2 domain of PTEN tumour-suppressor protein,DnaJ-DnaJ domain	Protein-tyrosine phosphatase-like,DnaJ domain,C2 domain,Tensin phosphatase, C2 domain,Tensin phosphatase, lipid phosphatase domain	GO:0005515	-	5.13971	0	1	7.706e-13	7.45567e-13	7.47639e-13
Csec_G07105	Csec_G07105_T3	No hit	-	-	-	coilin-like [Zootermopsis nevadensis]	-	-	-	-	9.31463	5.67202e-10	0.740733	NA	NA	0.00192181
Csec_G13310	Csec_G13310_T3	No hit	-	-	-	zinc finger protein 436-like [Zootermopsis nevadensis]/zinc finger protein 2 homolog isoform X5 [Zootermopsis nevadensis]	-	Zinc finger, C2H2,Zinc finger C2H2-type/integrase DNA-binding domain	GO:0046872,GO:0003676	-	29.1442	3.15536e-06	0.592287	NA	0.00440644	NA
Csec_G09682	Csec_G09682_T6	No hit	-	-	-	uncharacterized protein LOC110836578 isoform X1 [Zootermopsis nevadensis]/uncharacterized protein LOC110836578 isoform X3 [Zootermopsis nevadensis]	-	-	-	-	34.4023	6.16693e-06	0.700138	0.00362628	0.00920234	0.0050209
Csec_G00953	Csec_G00953_T3	No hit	-	-	-	sodium channel and clathrin linker 1-like isoform X1 [Zootermopsis nevadensis]	-	-	-	-	10.3848	9.50061e-12	0.833973	6.05675e-06	0.000539891	0.000694577
Csec_G04154	Csec_G04154_T6	No hit	-	-	-	HSPB1-associated protein 1 isoform X2 [Zootermopsis nevadensis]/HSPB1-associated protein 1 isoform X1 [Zootermopsis nevadensis]	-	-	-	-	4.71006	7.58157e-05	0.779788	NA	NA	0.0270829
							No grouping of samples

## Sheet: Table S3 - Cluster 2
Table S3: Differentially expressed transcripts of the Iso-MaSigPro analysis, separately for cluster 1-6. Cluster 2.
Differentially expressed transcripts of Iso-MaSigPro assigned to Cluster 2. Genes marked with an asterisk are also part of other clusters but there a different isoform was expressed. Gene snapshot shows the gene summary information provided by FlyBase.
Gene ID	Transcript ID	1:1 ortholog / homolog to D. melanogaster	FlyBase Gene ID	D. melanogaster gene name	Gene snapshot FlyBase	Blastx against Zootermopsis nevadensis	Pfam Annotation (v.30)	InterproScan Annotation	GO IDs Interproscan	Pathway IDs Interproscan	Count average across all samples (12)	p-value	R-squared	p.valor_beta0	p.valor_Time	p.valor_Time2
Csec_G08845	Csec_G08845_T4	1:1	FBgn0035917	Zasp66 – Z band alternatively spliced PDZ-motif protein 66	No info available	PDZ and LIM domain protein 3 isoform X1	DUF4749-Domain of unknown function (DUF4749)	LIM and senescent cell antigen-like-containing domain protein 1,PDZ domain,ZASP	GO:0005515	Reactome: REACT_20676	2781.99	0.000111939	0.590585	8.453e-16	0.00306427	NA
Csec_G06117*	Csec_G06117_T2	homolog	FBgn0038837	KaiR1D – Kainate-type ionotropic glutamate receptor subunit 1D	No info available	glutamate receptor ionotropic, kainate 2-like isoform X2 /glutamate receptor ionotropic, kainate 2-like isoform X1	ANF_receptor-Receptor family ligand binding region,Lig_chan-Ligand-gated ion channel,Lig_chan-Glu_bd-Ligated ion channel L-glutamate- and glycine-binding site,SBP_bac_3-Bacterial extracellular solute-binding proteins, family 3	Periplasmic binding protein-like I,Glutamate receptor, L-glutamate/glycine-binding,Ionotropic glutamate receptor,NMDA receptor,Extracellular ligand-binding receptor,Extracellular solute-binding protein, family 3	GO:0004970,GO:0005234,GO:0016020,GO:0004872,GO:0005216,GO:0005234,GO:0006811,GO:0016020,GO:0005215,GO:0006810	-	1024.26	0.000633231	0.542322	1.29949e-15	NA	0.00580293
Csec_G05606*	Csec_G05606_T4	homolog	FBgn0263391	Hts – hu li tai shao	Hu li tai shao is an adducin homolog associated with the plasma membrane cytoskeleton, fusome and oocyte ring canals. It has essential functions in muscle, nerve and other tissues, and is required for fertility in males and females. [Date last reviewed: 2017-07-20]	protein hu-li tai shao isoform X6 /protein hu-li tai shao isoform X5	Aldolase_II-Class II Aldolase and Adducin N-terminal domain	Class II aldolase/adducin N-terminal,Protein hu-li tai shao	GO:0005856	-	846.002	0.000289139	0.602862	6.58582e-05	0.0439411	0.00753626
Csec_G05091	Csec_G05091_T2	homolog	FBgn0015269	Nf1 – Neurofibromin 1	Neurofibromin 1 (Nf1) functions as a GTPase Activating Protein for Ras85D and Ras64B in the larval and adult nervous system. Loss of Nf1 results in excess Ras-Raf-ERK signaling and to a non-cell-autonomous cAMP/PKA signaling defect. Nf1 contributes to postembryonic growth, learning/memory, and circadian rhythm. [Date last reviewed: 2016-06-23]	neurofibromin isoform X8 /neurofibromin isoform X6	-	Armadillo-type fold,Neurofibromin	GO:0005099,GO:0032320,GO:0005488	-	734.911	0.000605544	0.542956	1.95983e-15	0.00736057	NA
Csec_G03986	Csec_G03986_T1	homolog	FBgn0260004	Snmp1 – Sensory neuron membrane protein 1	Sensory neuron membrane protein 1 (Snmp1) is a member of the CD36 family of lipoprotein receptors. Snmp1 is expressed in a subset of olfactory neurons. It is required for a normal olfactory response to the male-specific pheromone 11-cis vaccenyl acetate. [Date last reviewed: 2016-06-16]	uncharacterized protein LOC110826830 /sensory neuron membrane protein 1-like	CD36-family	CD36 antigen	GO:0007155,GO:0016020	-	572.77	0.00065937	0.502399	2.99114e-13	NA	0.00431793
Csec_G12857	Csec_G12857_T6	homolog	FBgn0025864	Crag – Calmodulin-binding protein related to a Rab3 GDP/GTP exchange protein	Calmodulin-binding protein related to a Rab3 GDP/GTP exchange protein is a guanine exchange factor for Rab10 and Rab11 . It is involved in the exclusive secretion of basement membrane proteins on the basal side of cells. [Date last reviewed: 2016-06-16]	LOW QUALITY PROTEIN: DENN domain-containing protein 4C	-	-	-	-	177.609	0.000140066	0.586455	2.50826e-15	NA	0.00307399
Csec_G12990*	Csec_G12990_T3	homolog	FBgn0039904	Hcf – Host cell factor	No info available	host cell factor 1	-	Fibronectin, type III,Immunoglobulin-like fold	GO:0005515	-	126.56	0.000439765	0.561567	5.43861e-13	NA	0.00491191
Csec_G03709	Csec_G03709_T8	homolog	FBgn0085446	CG34417	No info available	mucin-17-like isoform X9 /mucin-17-like isoform X7	Smoothelin-Smoothelin cytoskeleton protein,Smoothelin-Smoothelin cytoskeleton protein	Smoothelin cytoskeleton protein	-	-	113.519	0.000298476	0.401625	8.88e-08	0.0102975	0.024844
Csec_G10726	Csec_G10726_T1	homolog	FBgn0003321	Sbr – small bristles	No info available	nuclear RNA export factor 1-like	Tap-RNA_bind-Tap, RNA-binding	Nuclear RNA export factor Tap, RNA-binding domain,Leucine-rich repeat,Nucleotide-binding, alpha-beta plait	GO:0003723,GO:0005634,GO:0005737,GO:0006406,GO:0005515,GO:0000166	-	101.697	0.003149	0.49132	3.89414e-06	NA	0.0144324
Csec_G06117*	Csec_G06117_T5	homolog	FBgn0038837	KaiR1D – Kainate-type ionotropic glutamate receptor subunit 1D	No info available	glutamate receptor ionotropic, kainate 2-like isoform X2 /glutamate receptor ionotropic, kainate 2-like isoform X1	Lig_chan-Ligand-gated ion channel,SBP_bac_3-Bacterial extracellular solute-binding proteins, family 3	Extracellular solute-binding protein, family 3,NMDA receptor,Ionotropic glutamate receptor	GO:0004872,GO:0005216,GO:0005234,GO:0006811,GO:0016020,GO:0004970,GO:0005234,GO:0016020,GO:0005215,GO:0006810	-	80.7367	4.1612e-09	0.743615	1.34768e-11	0.000164038	NA
Csec_G09320*	Csec_G09320_T1	homolog	FBgn0086361	Alph – alphabet	No info available	protein phosphatase 1B	PP2C-Protein phosphatase 2C,PP2C_C-Protein serine/threonine phosphatase 2C, C-terminal domain	Protein serine/threonine phosphatase 2C, C-terminal,Protein phosphatase 2C (PP2C)-like domain,Protein phosphatase 2C, manganese/magnesium aspartate binding site,Protein phosphatase 2C	GO:0003824,GO:0000287,GO:0004721,GO:0030145,GO:0004722,GO:0006470	-	77.6338	1.84241e-24	0.850168	4.76855e-10	NA	1.11523e-05
Csec_G06117	Csec_G06117_T7	homolog	FBgn0038837	KaiR1D – Kainate-type ionotropic glutamate receptor subunit 1D	No info available	glutamate receptor ionotropic, kainate 2-like isoform X2 /glutamate receptor ionotropic, kainate 2-like isoform X1	ANF_receptor-Receptor family ligand binding region,Lig_chan-Glu_bd-Ligated ion channel L-glutamate- and glycine-binding site,SBP_bac_3-Bacterial extracellular solute-binding proteins, family 3,Lig_chan-Ligand-gated ion channel	Periplasmic binding protein-like I,Glutamate receptor, L-glutamate/glycine-binding,Ionotropic glutamate receptor,Extracellular ligand-binding receptor,Extracellular solute-binding protein, family 3	GO:0004970,GO:0005234,GO:0016020,GO:0005215,GO:0006810	-	70.9871	9.92087e-09	0.749293	1.04558e-12	NA	0.000187424
Csec_G03358	Csec_G03358_T3	homolog	FBgn0030575	CG5321	No info available	trimethyllysine dioxygenase, mitochondrial isoform X1 /gamma-butyrobetaine dioxygenase-like	TauD-Taurine catabolism dioxygenase TauD, TfdA family,DUF971-Protein of unknown function (DUF971)	Domain of unknown function, DUF971,Taurine catabolism dioxygenase TauD/TfdA	GO:0016491,GO:0055114	Reactome: REACT_13|UniPathway: UPA00118,Reactome: REACT_13	62.9014	2.45092e-05	0.7516	9.68943e-06	NA	0.02229
Csec_G11521	Csec_G11521_T6	homolog	FBgn0050296	RIC-3 – RIC3 acetylcholine receptor chaperone	No info available	uncharacterized protein LOC110839082 isoform X6 /uncharacterized protein LOC110839082 isoform X7	RIC3-Resistance to inhibitors of cholinesterase homologue 3	-	-	-	53.5742	0.000326743	0.468494	5.05476e-07	NA	0.00506295
Csec_G03709	Csec_G03709_T13	homolog	FBgn0085446	CG34417	No info available	mucin-17-like isoform X5 /mucin-17-like isoform X7	Smoothelin-Smoothelin cytoskeleton protein	Smoothelin cytoskeleton protein	-	-	52.1802	0.000471173	0.541109	1.30172e-06	0.00483836	0.00819641
Csec_G02662*	Csec_G02662_T1	No hit	-	-	-	myosin-8 isoform X3 /myosin-8 isoform X1	JAKMIP_CC3-JAKMIP CC3 domain	Janus kinase and microtubule-interacting protein	GO:0008017,GO:0019900	-	4145.56	0.00470456	0.411365	3.40152e-15	NA	0.0148353
Csec_G02662*	Csec_G02662_T3	No hit	-	-	-	myosin-8 isoform X3 /myosin-8 isoform X1	JAKMIP_CC3-JAKMIP CC3 domain	-	-	-	1852.47	0.00499884	0.427836	2.25855e-14	NA	0.0126204
Csec_G01075*	Csec_G01075_T4	homolog	FBgn0263846	CG43707	No info available	uncharacterized protein LOC110827811 isoform X9 /uncharacterized protein LOC110827811 isoform X2	PH-PH domain,PH-PH domain,PDZ-PDZ domain (Also known as DHR or GLGF),PDZ_2-PDZ domain	Pleckstrin homology-like domain,Pleckstrin homology domain,PDZ domain	GO:0005515	-	40.7869	0.00010238	0.485891	1.43098e-08	NA	0.00409558
Csec_G05539	Csec_G05539_T2	homolog	FBgn0004648	Svr – silver	No info available	carboxypeptidase E-like isoform X2 /carboxypeptidase E-like isoform X1	Peptidase_M14-Zinc carboxypeptidase,CarboxypepD_reg-Carboxypeptidase regulatory-like domain	Peptidase M14, carboxypeptidase A,Carboxypeptidase, regulatory domain,Carboxypeptidase-like, regulatory domain	GO:0004181,GO:0006508,GO:0008270	-	17.0571	1.74548e-07	0.756358	8.9929e-07	NA	0.00440083
Csec_G16824*	Csec_G16824_T2	No hit	-	-	-	jmjC domain-containing histone demethylation protein 1 isoform X1 /lysine-specific demethylase 7B-like	-	JmjC domain	-	-	45.3924	9.23008e-12	0.791561	2.082e-06	0.00140247	NA
Csec_G09381	Csec_G09381_T4	No hit	-	-	-	uncharacterized protein LOC110830988 isoform X3 /uncharacterized protein LOC110830988 isoform X2	zf-RING_2-Ring finger domain,zf-C3HC4_2-Zinc finger, C3HC4 type (RING finger),zf-rbx1-RING-H2 zinc finger domain,zf-C3HC4-Zinc finger, C3HC4 type (RING finger),TPR_8-Tetratricopeptide repeat,TPR_8-Tetratricopeptide repeat	Zinc finger, RING-type,Tetratricopeptide repeat,Zinc finger, RING/FYVE/PHD-type,Tetratricopeptide repeat-containing domain,Tetratricopeptide-like helical domain,Tetratricopeptide TPR2	GO:0005515,GO:0008270,GO:0005515	-	31.2534	1.05601e-07	0.686441	1.36917e-05	0.00516992	NA
Csec_G10980	Csec_G10980_T2	1:1	FBgn0000422	Ddc – Dopa decarboxylase]	No info available	aromatic-L-amino-acid decarboxylase-like /aromatic-L-amino-acid decarboxylase-like isoform X1	Pyridoxal_deC-Pyridoxal-dependent decarboxylase conserved domain	Pyridoxal phosphate-dependent decarboxylase,Aromatic-L-amino-acid decarboxylase,Pyridoxal phosphate-dependent transferase, major region, subdomain 2,Pyridoxal phosphate-dependent transferase, major region, subdomain 1,Pyridoxal-phosphate binding site,Pyridoxal phosphate-dependent transferase	GO:0003824,GO:0030170,GO:0016831,GO:0019752,GO:0030170,GO:0016831,GO:0006520,GO:0016831	-	7.11506	0	1	6.70362e-39	2.04068e-13	3.78732e-13
Csec_G01736	Csec_G01736_T4	homolog	FBgn0038296	CG6752	No info available	E3 ubiquitin-protein ligase RNF123	SPRY-SPRY domain	SPRY domain,Concanavalin A-like lectin/glucanases superfamily,B30.2/SPRY domain	GO:0005515	-	12.4237	4.55459e-08	0.674395	1.61025e-06	NA	0.00679353
Csec_G16000	Csec_G16000_T2	homolog	FBgn0035113	Pyx – pyrexia	No info available	transient receptor potential cation channel protein painless-like /transient receptor potential cation channel subfamily A member 1-like isoform X1	Ank_2-Ankyrin repeats (3 copies),Ank_2-Ankyrin repeats (3 copies),Ank_4-Ankyrin repeats (many copies),Ank_4-Ankyrin repeats (many copies),Ank_4-Ankyrin repeats (many copies),Ank_5-Ankyrin repeats (many copies),Ank_5-Ankyrin repeats (many copies),Ank_5-Ankyrin repeats (many copies),Ank_3-Ankyrin repeat,Ank_3-Ankyrin repeat,Ank_3-Ankyrin repeat,Ank_3-Ankyrin repeat,Ank-Ankyrin repeat,Ank-Ankyrin re…	Ankyrin repeat-containing domain,Ankyrin repeat	GO:0005515	-	40.2244	1.62586e-12	0.796758	2.74856e-05	0.00138167	0.00150992
Csec_G16903	Csec_G16903_T5	homolog	FBgn0028671	Vha100-1 – Vacuolar H+ ATPase 100kD subunit 1	No info available	V-type proton ATPase 116 kDa subunit a isoform X2 /V-type proton ATPase 116 kDa subunit a isoform X1	V_ATPase_I-V-type ATPase 116kDa subunit family	ATPase, V0 complex, subunit 116kDa, eukaryotic,V-type ATPase, V0 complex, 116kDa subunit family	GO:0000220,GO:0015078,GO:0015991,GO:0033179	-	31.8223	1.47143e-09	0.691789	0.026769	0.0124749	0.00843001
Csec_G04997	Csec_G04997_T2	homolog	FBgn0035770	Pst – pastrel	No info available	uncharacterized protein LOC110834436 /uncharacterized protein LOC110830413	DUF4781-Domain of unknown function (DUF4781)	-	-	-	26.8636	1.20408e-07	0.581202	1.30654e-06	NA	0.00750329
Csec_G03440	Csec_G03440_T1	homolog	FBgn0034029	EIF2Bgamma – eukaryotic translation initiation factor 2B subunit gamma	No info available	translation initiation factor eIF-2B subunit gamma	NTP_transferase-Nucleotidyl transferase,NTP_transf_3-MobA-like NTP transferase domain,Hexapep-Bacterial transferase hexapeptide (six repeats)	Bacterial transferase hexapeptide repeat,Nucleotide-diphospho-sugar transferases,Nucleotidyl transferase	GO:0009058,GO:0016779	Reactome: REACT_17015	13.6846	1.34765e-29	0.811566	2.94126e-08	NA	0.000745761
Csec_G09896	Csec_G09896_T3	homolog	FBgn0036984	CG13248	No info available	cationic amino acid transporter 4 isoform X1	AA_permease_C-C-terminus of AA_permease,AA_permease_2-Amino acid permease,AA_permease-Amino acid permease	Cationic amino acid transporter, C-terminal,Amino acid/polyamine transporter I	GO:0003333,GO:0015171,GO:0016020	-	10.0881	1.88222e-07	0.912348	0.000291184	0.0430329	NA
Csec_G13622	Csec_G13622_T1	homolog	FBgn0031995	CG8475	No info available	probable phosphorylase b kinase regulatory subunit beta isoform X6 /probable phosphorylase b kinase regulatory subunit beta isoform X2	Glyco_hydro_15-Glycosyl hydrolases family 15	Phosphorylase kinase alpha/beta subunit,Six-hairpin glycosidase,Six-hairpin glycosidase-like,Glycoside hydrolase family 15	GO:0005516,GO:0005977,GO:0003824,GO:0004553,GO:0005976	Reactome: REACT_474,Reactome: REACT_474|UniPathway: UPA00163	11.0545	0	1	3.77886e-12	3.20696e-13	2.26455e-13
Csec_G01000	Csec_G01000_T5	homolog	FBgn0033354	FANCI – Fanconi anemia complementation group I	No info available	Fanconi anemia group I protein	FANCI_S1-FANCI solenoid 1,FANCI_S2-FANCI solenoid 2,FANCI_HD1-FANCI helical domain 1,FANCI_HD2-FANCI helical domain 2	Fanconi anemia group I protein,FANCI solenoid 1 domain,FANCI helical domain 2,FANCI helical domain 1,Armadillo-type fold,FANCI solenoid 2 domain	GO:0005488,GO:0006281	-	4.83031	2.48535e-11	0.736276	7.65717e-06	NA	0.0190484
Csec_G09381	Csec_G09381_T3	No hit	-	-	-	uncharacterized protein LOC110830988 isoform X3 /uncharacterized protein LOC110830988 isoform X2	zf-RING_2-Ring finger domain,zf-C3HC4_2-Zinc finger, C3HC4 type (RING finger),zf-rbx1-RING-H2 zinc finger domain,zf-C3HC4-Zinc finger, C3HC4 type (RING finger),TPR_8-Tetratricopeptide repeat,TPR_8-Tetratricopeptide repeat	Zinc finger, RING-type,Tetratricopeptide repeat,Zinc finger, RING/FYVE/PHD-type,Tetratricopeptide repeat-containing domain,Tetratricopeptide-like helical domain,Tetratricopeptide TPR2	GO:0005515,GO:0008270,GO:0005515	-	30.1269	3.26306e-06	0.636871	2.09951e-05	0.00704658	NA
Csec_G03500	Csec_G03500_T1	No hit	-	-	-	protein broad-minded-like isoform X3 /protein broad-minded-like isoform X1	BROMI-Broad-minded protein,BROMI-Broad-minded protein	Rab-GTPase-TBC domain,Uncharacterised protein family UPF0183	GO:0005097,GO:0032313	-	11.3953	0.00136517	0.487284	7.5693e-05	NA	0.0443763

## Sheet: Table S3 - Cluster 3
Table S3: Differentially expressed transcripts of the Iso-MaSigPro analysis, separately for cluster 1-6. Cluster 3.
Differentially expressed transcripts of Iso-MaSigPro assigned to Cluster 3. Genes marked with an asterisk are also part of other clusters but there a different isoform was expressed. Gene snapshot shows the gene summary information provided by FlyBase.
Gene ID	Transcript ID	1:1 ortholog / homolog to D. melanogaster	FlyBase Gene ID	D. melanogaster gene name	Gene snapshot FlyBase	Blastx against Zootermopsis nevadensis	Pfam Annotation (v.30)	InterproScan Annotation	GO IDs Interproscan	Pathway IDs Interproscan	Count average across all samples (12)	p-value	R-squared	p.valor_beta0	p.valor_Time	p.valor_Time2
Csec_G14940*	Csec_G14940_T6	homolog	FBgn0264695	Mhc – Myosin heavy chain	Myosin heavy chain is the motor protein that provides the force for muscle contraction through its ATP-dependent interaction with actin filaments. It functions with essential and regulatory light chains. [Date last reviewed: 2016-06-09]	myosin heavy chain, muscle-like isoform X4 /myosin heavy chain, muscle-like isoform X3	Myosin_head-Myosin head (motor domain),Myosin_tail_1-Myosin tail,Myosin_N-Myosin N-terminal SH3-like domain	Myosin-like IQ motif-containing domain,Myosin head, motor domain,Myosin tail,P-loop containing nucleoside triphosphate hydrolase,Myosin, N-terminal, SH3-like,IQ motif, EF-hand binding site	GO:0003774,GO:0016459,GO:0003774,GO:0005524,GO:0016459,GO:0005515	-	19888.4	0.000222995	0.630183	3.2098e-10	0.00114894	0.00120189
Csec_G16939*	Csec_G16939_T1	homolog	FBgn0033259	CG11210	No info available	CSC1-like protein 2	RSN1_7TM-Calcium-dependent channel, 7TM region, putative phosphate,PHM7_cyt-Cytosolic domain of 10TM putative phosphate transporter,RSN1_TM-Late exocytosis, associated with Golgi transport	4Fe-4S ferredoxin-type, iron-sulphur binding domain,Domain of unknown function DUF4463,Domain of unknown function DUF221	GO:0051536,GO:0016020	-	684.324	0.00843271	0.490039	1.0099e-09	0.0128426	0.0078192
Csec_G10279	Csec_G10279_T3	homolog	FBgn0053519	Unc-89	No info available	obscurin isoform X3	I-set-Immunoglobulin I-set domain,I-set-Immunoglobulin I-set domain,I-set-Immunoglobulin I-set domain,I-set-Immunoglobulin I-set domain,I-set-Immunoglobulin I-set domain,I-set-Immunoglobulin I-set domain,I-set-Immunoglobulin I-set domain,I-set-Immunoglobulin I-set domain,I-set-Immunoglobulin I-set domain,I-set-Immunoglobulin I-set domain,I-set-Immunoglobulin I-set domain,I-set-Immunoglobulin I-se…	Pleckstrin homology domain,Pleckstrin homology-like domain,Fibronectin, type III,Dbl homology (DH) domain,Protein kinase domain,Immunoglobulin-like domain,Immunoglobulin-like fold,Immunoglobulin subtype,Myosin light chain kinase-related,Immunoglobulin I-set,Protein kinase-like domain,Immunoglobulin subtype 2	GO:0004672,GO:0005524,GO:0006468,GO:0005089,GO:0035023,GO:0005515,GO:0016772	-	616.909	0.00591987	0.536801	7.70689e-10	0.0497886	0.0178934
Csec_G05091	Csec_G05091_T3	homolog	FBgn0015269	Nf1 – Neurofibromin 1	Neurofibromin 1 (Nf1) functions as a GTPase Activating Protein for Ras85D and Ras64B in the larval and adult nervous system. Loss of Nf1 results in excess Ras-Raf-ERK signaling and to a non-cell-autonomous cAMP/PKA signaling defect. Nf1 contributes to postembryonic growth, learning/memory, and circadian rhythm. [Date last reviewed: 2016-06-23]	neurofibromin isoform X7 /neurofibromin isoform X3	-	Armadillo-type fold,Neurofibromin	GO:0005099,GO:0032320,GO:0005488	-	228.397	0.00735783	0.510754	2.99659e-11	0.021975	0.0143082
Csec_G16873	Csec_G16873_T2	No hit	-	-	-	ecto-NOX disulfide-thiol exchanger 2-like	-	-	-	-	183.754	5.44941e-05	0.672726	6.16619e-11	0.014964	0.00436534
Csec_G12115	Csec_G12115_T3	homolog	FBgn0035027	CG3511	No info available	peptidylprolyl isomerase domain and WD repeat-containing protein 1 isoform X1	WD40-WD domain, G-beta repeat,WD40-WD domain, G-beta repeat,WD40-WD domain, G-beta repeat	WD40/YVTN repeat-like-containing domain,WD40-repeat-containing domain,WD40 repeat	GO:0005515	-	118.68	0.000215454	0.504839	1.45865e-08	NA	0.00324811
Csec_G03142*	Csec_G03142_T2	No hit	-	-	-	speckle targeted PIP5K1A-regulated poly(A) polymerase-like /uncharacterized protein LOC110838598	-	Zinc finger, U1-type	GO:0003676,GO:0008270	-	70.4489	0.000633793	0.463839	0.000124245	0.00427545	0.00360419
Csec_G12490	Csec_G12490_T4	homolog	FBgn0034697	GM130 – Golgi matrix protein 130 kD	No info available	golgin subfamily A member 2	GOLGA2L5-Putative golgin subfamily A member 2-like protein 5,GOLGA2L5-Putative golgin subfamily A member 2-like protein 5	Golgin subfamily A	GO:0005794	-	66.4606	0	1	2.81633e-13	1.9563e-13	2.04388e-13
Csec_G15224	Csec_G15224_T1	1:1	FBgn0028646	aralar1	No info available	calcium-binding mitochondrial carrier protein Aralar1 isoform X4	Mito_carr-Mitochondrial carrier protein,Mito_carr-Mitochondrial carrier protein,Mito_carr-Mitochondrial carrier protein,EF-hand_6-EF-hand domain,EF-hand_1-EF hand,EF-hand_8-EF-hand domain pair,EF-hand_5-EF hand	Mitochondrial carrier protein,EF-hand domain pair,Mitochondrial carrier domain,EF-hand domain,Mitochondrial substrate/solute carrier	GO:0005509,GO:0055085	-	46.3864	1.92636e-19	0.779523	0.0168959	0.000719744	0.000658111
Csec_G07030	Csec_G07030_T3	homolog	FBgn0003450	Snk – snake	Snake (Snk) is a secreted serine protease. It is a member of the protease cascade that generates the ligand that activates the Tl receptor. Snk contributes to establishment of the dorsal-ventral embryonic axis. [Date last reviewed: 2016-09-01]	serine protease snake-like	Trypsin-Trypsin	Trypsin-like cysteine/serine peptidase domain,Peptidase S1,Peptidase S1, trypsin family, active site,Peptidase S1A, chymotrypsin-type	GO:0003824,GO:0004252,GO:0006508	-	46.0419	9.55012e-06	0.723507	3.30037e-05	0.00118649	0.000721853
Csec_G09878*	Csec_G09878_T5	homolog	FBgn0039175	Beta-PheRS – Phenylalanyl-tRNA synthetase, β-subunit	Phenylalanyl-tRNA synthetase, β-subunit is a cytoplasmic aminoacyl-tRNA synthetase that catalyzes the ligation of Phenylalanine to its cognate tRNAPhe. Together with the α-subunit it forms a tetrameric enzyme complex. This subunit plays a role in recognition and binding of tRNAPhe and it provides the editing site that hydrolyzes wrongfully activated or ligated compounds. [Date last reviewed: 2016…	LOW QUALITY PROTEIN: phenylalanine--tRNA ligase beta subunit /leucine-rich repeat-containing protein 47-like	B3_4-B3/4 domain,B5-tRNA synthetase B5 domain	B3/B4 tRNA-binding domain,tRNA synthetase, B5-domain,Phenylalanyl-tRNA synthetase, B3/B4,DNA binding domain, putative,Phenylalanyl-tRNA synthetase, class IIc, beta subunit, archae/euk cytosolic	GO:0000166,GO:0004826,GO:0005524,GO:0005737,GO:0006432,GO:0000287,GO:0003723,GO:0005524,GO:0006432,GO:0003723,GO:0004826	KEGG: 00970+6.1.1.20	42.3441	0.00402599	0.597034	0.00488313	0.00713893	0.00834223
Csec_G06581	Csec_G06581_T2	No hit	-	-	-	exportin-T-like	-	Armadillo-type fold,Armadillo-like helical	GO:0005488	-	29.423	7.20491e-06	0.590978	NA	0.009431	0.00787006
Csec_G06043	Csec_G06043_T3	homolog	FBgn0010269	Dsor1 – Downstream of raf1	Downstream of raf1 (Dsor1) is a serine/threonine kinase that phosphorylates MAP kinase. Dsor1 is activated by Raf and acts downstream of receptor tyrosine kinases such as tor , Egfr , and sev . [Date last reviewed: 2016-12-15]	dual specificity mitogen-activated protein kinase kinase dSOR1 isoform X3	Pkinase-Protein kinase domain,Pkinase_Tyr-Protein tyrosine kinase	Protein kinase domain,Protein kinase-like domain,Serine/threonine/dual specificity protein kinase, catalytic domain,Serine/threonine-protein kinase, active site	GO:0004672,GO:0005524,GO:0006468,GO:0004674,GO:0006468,GO:0016772	-	29.0611	5.36903e-10	0.775612	3.47883e-06	0.00129247	0.000299089
Csec_G03022	Csec_G03022_T13	homolog	FBgn0265991	Zasp52 – Z band alternatively spliced PDZ-motif protein 52	Z band alternatively spliced PDZ-motif protein 52 (Zasp52) is a member of the Zasp protein family. Zasp52 is a scaffold protein that binds α-actinin and localizes to muscle attachment sites and Z-discs in muscle cells, as well as localizing cortically in non-muscle cells. It plays a role in muscle development, especially in myofibril assembly. [Date last reviewed: 2016-06-16]	PDZ and LIM domain protein Zasp isoform X5 /PDZ and LIM domain protein Zasp isoform X3	LIM-LIM domain,LIM-LIM domain,LIM-LIM domain,LIM-LIM domain,DUF4749-Domain of unknown function (DUF4749)	ZASP,Zinc finger, LIM-type	GO:0008270	-	27.2218	1.70054e-19	0.766567	NA	0.00102002	0.000885034
Csec_G06602	Csec_G06602_T5	homolog	FBgn0030447	CG2200	No info available	alpha-aspartyl dipeptidase-like	Peptidase_S51-Peptidase family S51	Class I glutamine amidotransferase-like,Peptidase S51	GO:0006508,GO:0008236	-	21.8644	1.38963e-05	0.63879	0.0107169	0.00507632	0.00232096
Csec_G08845	Csec_G08845_T3	homolog	FBgn0035917	Zasp66 – Z band alternatively spliced PDZ-motif protein 66	No info available	PDZ and LIM domain protein 3 isoform X3 /PDZ and LIM domain protein 3 isoform X1	DUF4749-Domain of unknown function (DUF4749)	PDZ domain,ZASP	GO:0005515	-	21.526	3.23343e-05	0.522811	NA	0.0131885	0.0110032
Csec_G08882*	Csec_G08882_T4	homolog	FBgn0020306	Dom – domino	No info available	helicase domino /DNA helicase INO80	SNF2_N-SNF2 family N-terminal domain,HSA-HSA,EP400_N-E1A-binding protein p400, N-terminal,Helicase_C-Helicase conserved C-terminal domain	Helicase/SANT-associated, DNA binding,HAS subgroup,Helicase, superfamily 1/2, ATP-binding domain,Helicase, C-terminal,SNF2-related,P-loop containing nucleoside triphosphate hydrolase	GO:0003677,GO:0005524	-	20.8701	5.44576e-93	0.971988	0.000147496	2.05796e-05	1.88614e-05
Csec_G17195	Csec_G17195_T3	homolog	FBgn0284220	Top2 – Topoisomerase 2	Topoisomerase 2 is an enzyme that alters the topology of DNA by creating a transient DNA double strand breakage. It is essential for removing supercoils generated via DNA replication and transcription, and decatenating replicated sister chromosomes during cell division. [Date last reviewed: 2016-06-23]	DNA topoisomerase 2-like isoform X1 /DNA topoisomerase 2-like isoform X2	DNA_topoisoIV-DNA gyrase/topoisomerase IV, subunit A,TOPRIM_C-C-terminal associated domain of TOPRIM	DNA topoisomerase II, eukaryotic-type,DNA topoisomerase, type IIA-like domain,Arginine repressor C-terminal-like domain,DNA topoisomerase, type IIA, subunit A/C-terminal,Type IIA DNA topoisomerase subunit A, alpha-helical domain,DNA topoisomerase, type IIA, subunit A/ C-terminal, alpha-beta	GO:0003918,GO:0005524,GO:0003677,GO:0003918,GO:0005524,GO:0006265,GO:0003677,GO:0003918,GO:0005524,GO:0006259,GO:0006265	-	20.5412	0	1	3.26623e-13	2.36081e-13	2.08344e-13
Csec_G01848	Csec_G01848_T7	homolog	FBgn0283682	Ge-1	No info available	enhancer of mRNA-decapping protein 4 isoform X1	Ge1_WD40-region of Ge1, enhancer of mRNA-decapping protein,Mt_ATP-synt_B-Mitochondrial ATP synthase B chain precursor (ATP-synt_B)	-	-	-	16.5098	2.60246e-11	0.742175	NA	0.00163957	0.00115436
Csec_G05306	Csec_G05306_T8	homolog	FBgn0033062	Ars2 – Arsenic resistance protein 2	No info available	serrate RNA effector molecule homolog	ARS2-Arsenite-resistance protein 2,DUF3546-Domain of unknown function (DUF3546)	Arsenite-resistance protein 2,Protein of unknown function DUF3546,Nucleotide-binding, alpha-beta plait	GO:0000166	-	15.5557	8.98502e-20	0.785806	0.0351886	0.0024722	0.00213262
Csec_G05255	Csec_G05255_T14	homolog	FBgn0031857	LUBEL – Linear Ubiquitin E3 ligase	No info available	uncharacterized protein LOC110830898 /E3 ubiquitin-protein ligase RNF19B-like	HOIP-UBA-UB-associated-like domain of HOIP or E3 ubiquitin-protein ligase,IBR-IBR domain, a half RING-finger domain	Zinc finger, C6HC-type,Zinc finger, RING-type,Zinc finger, RING/FYVE/PHD-type,E3 ubiquitin-protein ligase RNF31	GO:0005515,GO:0008270,GO:0004842,GO:0071797,GO:0008270	KEGG: 00300+6.3.2.-|KEGG: 00380+6.3.2.-	15.0155	6.04494e-19	0.7467	0.0478445	0.00197807	0.00173544
Csec_G01131	Csec_G01131_T2	homolog	FBgn0263236	SP1029	No info available	aminopeptidase N-like isoform X2 /aminopeptidase N-like isoform X1	Peptidase_M1-Peptidase family M1,ERAP1_C-ERAP1-like C-terminal domain	ERAP1-like C-terminal domain,Peptidase M1, alanine aminopeptidase/leukotriene A4 hydrolase,Peptidase M1, membrane alanine aminopeptidase, N-terminal	GO:0006508,GO:0008237,GO:0008270	-	13.7431	3.10706e-18	0.757475	0.0172368	0.00316444	0.00311047
Csec_G07500	Csec_G07500_T3	homolog	FBgn0032800	CG10137	No info available	centrosomal protein of 104 kDa isoform X1 /centrosomal protein of 104 kDa isoform X2	-	Armadillo-type fold,Armadillo-like helical,Galactose-binding domain-like	GO:0005488	-	12.9327	1.01465e-11	0.736535	NA	0.0028078	0.00226609
Csec_G10884	Csec_G10884_T1	No hit	-	-	-	uncharacterized protein LOC110831112 /uncharacterized protein LOC110837670, partial	Chitin_bind_4-Insect cuticle protein	Insect cuticle protein	GO:0042302	-	9.29881	4.40734e-07	0.732303	NA	0.00760299	0.00572136
Csec_G16637*	Csec_G16637_T1	No hit	-	-	-	aspartyl/asparaginyl beta-hydroxylase	-	-	-	-	8.11237	1.44652e-11	0.838138	0.041589	0.0185608	0.0181136
Csec_G06560	Csec_G06560_T3	homolog	FBgn0035625	Blimp-1 – Blimp-1	Blimp-1 is a zinc finger transcription repressor that is induced by 20-hydroxylecdysone and plays important roles for metamorphosis. Blimp-1 also contributes to embryonic trachea formation. [Date last reviewed: 2016-09-01]	zinc finger and SCAN domain-containing protein 5B-like /zinc finger protein OZF-like	zf-met-Zinc-finger of C2H2 type,zf-met-Zinc-finger of C2H2 type,zf-met-Zinc-finger of C2H2 type	Zinc finger, C2H2,Zinc finger, C2H2-like,Zinc finger C2H2-type/integrase DNA-binding domain	GO:0046872,GO:0003676	-	7.43514	0.0012475	0.562595	NA	0.0222307	0.0146334
Csec_G02662*	Csec_G02662_T7	No hit	-	-	-	myosin-8 isoform X3 /myosin-8 isoform X1	JAKMIP_CC3-JAKMIP CC3 domain	Janus kinase and microtubule-interacting protein	GO:0008017,GO:0019900	-	6.98989	4.43169e-10	0.700168	NA	0.0104738	0.0084819
Csec_G00962	Csec_G00962_T2	homolog	FBgn0032479	CG16974	No info available	leucine-rich repeat and immunoglobulin-like domain-containing nogo receptor-interacting protein 2 isoform X1 /leucine-rich repeat and immunoglobulin-like domain-containing nogo receptor-interacting protein 2 isoform X2	LRR_8-Leucine rich repeat,LRR_8-Leucine rich repeat,LRR_8-Leucine rich repeat,LRR_8-Leucine rich repeat,LRR_8-Leucine rich repeat,LRR_5-Leucine rich repeats (6 copies),LRR_5-Leucine rich repeats (6 copies),LRR_4-Leucine Rich repeats (2 copies),LRR_1-Leucine Rich Repeat,LRR_1-Leucine Rich Repeat,LRR_1-Leucine Rich Repeat,LRR_1-Leucine Rich Repeat	Leucine-rich repeat,Cysteine-rich flanking region, C-terminal,Leucine-rich repeat, typical subtype	GO:0005515	-	6.07863	9.63111e-12	0.706801	NA	0.00896851	0.00804515
Csec_G07526	Csec_G07526_T3	No hit	-	-	-	S-adenosyl-L-methionine-dependent tRNA 4-demethylwyosine synthase-like /NADPH--cytochrome P450 reductase isoform X1	Radical_SAM-Radical SAM superfamily,Wyosine_form-Wyosine base formation,Flavodoxin_1-Flavodoxin	Flavoprotein-like,Flavodoxin/nitric oxide synthase,tRNA wybutosine-synthesis,Aldolase-type TIM barrel,Radical SAM,Flavodoxin	GO:0003824,GO:0051536,GO:0003824,GO:0005506,GO:0010181,GO:0055114,,GO:0010181,GO:0016491	MetaCyc: PWY-7285|MetaCyc: PWY-7286	6.04662	0	1	5.42354e-13	4.42735e-13	4.2476e-13
Csec_G11188	Csec_G11188_T2	1:1	FBgn0033155	Br140 – Bromodomain-containing protein, 140kD	Bromodomain-containing protein, 140kD (Br140) is a histone acetyltransferase that is a component of the Enok complex. The Enok complex interacts with elg1 via Br140 to promote the G1/S transition via proliferating cell nuclear antigen (PCNA) unloading. [Date last reviewed: 2017-06-15]	bromodomain-containing protein 1 /PHD finger protein rhinoceros	zf-HC5HC2H_2-PHD-zinc-finger like domain,zf-HC5HC2H-PHD-like zinc-binding domain,EPL1-Enhancer of polycomb-like,Bromodomain-Bromodomain,PWWP-PWWP domain,PHD_2-PHD-finger	Zinc finger, PHD-type,PWWP domain,Enhancer of polycomb-like, N-terminal,Zinc finger, FYVE/PHD-type,Bromodomain,Zinc finger, PHD-type, conserved site,Zinc finger, RING/FYVE/PHD-type,Zinc finger, PHD-finger,Zinc finger, C2H2,Zinc finger C2H2-type/integrase DNA-binding domain	GO:0005515,GO:0008270,GO:0046872,GO:0003676,GO:0005515	-	5.82788	1.42302e-06	0.620527	NA	0.0249171	0.0215627
Csec_G08135	Csec_G08135_T2	No hit	-	-	-	uncharacterized protein LOC110829079 isoform X1 /uncharacterized protein LOC110829079 isoform X2	-	-	-	-	4.67239	2.92206e-10	0.692741	NA	0.0126978	0.0114808

## Sheet: Table S3 - Cluster 4
Table S3: Differentially expressed transcripts of the Iso-MaSigPro analysis, separately for cluster 1-6. Cluster 4.
Differentially expressed transcripts of Iso-MaSigPro assigned to Cluster 4. Genes marked with an asterisk are also part of other clusters but there a different isoform was expressed. Gene snapshot shows the gene summary information provided by FlyBase.
Gene ID	Transcript ID	1:1 ortholog / homolog to D. melanogaster	FlyBase Gene ID	D. melanogaster gene name	Gene snapshot FlyBase	Blastx against Zootermopsis nevadensis	Pfam Annotation (v.30)	InterproScan Annotation	GO IDs Interproscan	Pathway IDs Interproscan	Count average across all samples (12)	p-value	R-squared	p.valor_beta0	p.valor_Time	p.valor_Time2
Csec_G14940*	Csec_G14940_T13	homolog	FBgn0264695	Mhc – Myosin heavy chain	Myosin heavy chain is the motor protein that provides the force for muscle contraction through its ATP-dependent interaction with actin filaments. It functions with essential and regulatory light chains. [Date last reviewed: 2016-06-09]	myosin heavy chain, muscle-like isoform X1 /myosin heavy chain, muscle-like isoform X4	Myosin_head-Myosin head (motor domain),Myosin_tail_1-Myosin tail	P-loop containing nucleoside triphosphate hydrolase,Myosin tail,Myosin-like IQ motif-containing domain,Myosin head, motor domain,IQ motif, EF-hand binding site	GO:0003774,GO:0016459,GO:0003774,GO:0005524,GO:0016459,GO:0005515	-	1505.09	1.58207e-08	0.565666	NA	0.000657256	NA
Csec_G09541*	Csec_G09541_T1	1:1	FBgn0037137	Nopp140	Nopp140 is a nucleolar and Cajal body protein. It is predicted to function as a chaperone in the assembly of small nucleolar ribonucleoprotein particles within Cajal bodies, their transit to nucleoli, and their association with pre-ribosomal RNA within nucleolar dense fibrillar regions. [Date last reviewed: 2016-06-23]	nucleolin-like /nucleolar and coiled-body phosphoprotein 1	-	-	-	-	736.754	0.00101722	0.517577	4.0875e-10	NA	0.0120714
Csec_G04247	Csec_G04247_T2	homolog	FBgn0003884	AlphaTub84B – α-Tubulin at 84B	No info available	tubulin alpha-1 chain-like isoform X2 /tubulin alpha-1 chain	Tubulin_C-Tubulin C-terminal domain	Tubulin/FtsZ, 2-layer sandwich domain,Tubulin,Alpha tubulin,Tubulin/FtsZ, C-terminal,Tubulin/FtsZ, GTPase domain,Tubulin, C-terminal	GO:0003924,GO:0005525,GO:0006184,GO:0043234,GO:0051258,GO:0005200,GO:0005525,GO:0005874,GO:0005874,GO:0007017	-	383.69	7.76049e-07	0.532652	9.56687e-06	0.000127194	9.19516e-05
Csec_G12990*	Csec_G12990_T4	homolog	FBgn0039904	Hcf – Host cell factor	No info available	host cell factor 1	-	Fibronectin, type III,Immunoglobulin-like fold	GO:0005515	-	309.533	0.00244916	0.482322	1.40534e-15	NA	0.0145013
Csec_G02668	Csec_G02668_T2	homolog	FBgn0016075	Vkg – viking	Viking (Vkg) is a subunit of Collagen IV and a major component of basement membranes. It is secreted by haemocytes and fat body cells and is required for the normal morphogenesis of many tissues. Vkg also contributes to TGF-beta signalling in the early embryo and the developing Malpighian tubules. [Date last reviewed: 2016-09-01]	collagen alpha-5(IV) chain-like isoform X2 /collagen alpha-5(IV) chain-like isoform X1	Collagen-copies),Collagen-copies),Collagen-copies),Collagen-copies),Collagen-copies),Collagen-copies),Collagen-copies),Collagen-copies),Collagen-copies),Collagen-copies),Collagen-copies),Collagen-copies),Collagen-copies),Collagen-copies),C4-C-terminal tandem repeated domain in type 4 procollagen,C4-C-terminal tandem repeated domain in type 4 procollagen	Collagen IV, non-collagenous,Collagen triple helix repeat,C-type lectin fold	GO:0005201,GO:0005581	Reactome: REACT_13552|Reactome: REACT_16888|Reactome: REACT_18266	125.477	3.75948e-06	0.704001	NA	0.00143678	NA
Csec_G16637*	Csec_G16637_T13	homolog	FBgn0034075	Asph – Aspartyl β-hydroxylase	Aspartyl β-hydroxylase (Asph) may be involved in peptidyl-amino acid modification based on orthology. It might be involved in neurogenesis since lack of Asph function enhances the expanded htt -fragment-induced eye phenotype. [Date last reviewed: 2017-06-15]	aspartyl/asparaginyl beta-hydroxylase	Asp_Arg_Hydrox-Aspartyl/Asparaginyl beta-hydroxylase	Arginine/Asparagine/Proline hydroxylase,Isopenicillin N synthase-like,Tetratricopeptide-like helical domain	GO:0018193,GO:0005515	-	77.4144	0	0.999999	0.0036261	0.00368671	0.00390038
Csec_G06382*	Csec_G06382_T6	homolog	FBgn0263120	Acsl – Acyl-CoA synthetase long-chain	No info available	long-chain-fatty-acid--CoA ligase 4 isoform X3 /long-chain-fatty-acid--CoA ligase 4 isoform X4	AMP-binding-AMP-binding enzyme,AMP-binding_C-AMP-binding enzyme C-terminal domain	AMP-binding enzyme C-terminal domain,AMP-dependent synthetase/ligase	GO:0003824,GO:0008152	-	47.2563	0.000248072	0.522435	0.0145125	0.0157235	0.00673355
Csec_G02903*	Csec_G02903_T4	homolog	FBgn0024814	Clc – Clathrin light chain	No info available	clathrin light chain isoform X3 /clathrin light chain isoform X2	Clathrin_lg_ch-Clathrin light chain	Clathrin light chain	GO:0005198,GO:0006886,GO:0016192,GO:0030130,GO:0030132	Reactome: REACT_11123	43.6503	4.75045e-11	0.718207	0.0102883	0.00555433	0.00560077
Csec_G17687	Csec_G17687_T1	homolog	FBgn0027560	Tps1 – Trehalose-6-phosphate synthase 1	Trehalose-6-phosphate synthase 1 (Tps1) is the trehalose synthesis enzyme. Tps1 N-terminal trehalose-6-phosphate (T6P) synthase domain catalyzes the production of T6P using glucose-6-phosphate and UDP-glucose. Tps1 C-terminal T6P phosphatase domain dephosphorylates T6P to generate trehalose. [Date last reviewed: 2016-09-01]	alpha,alpha-trehalose-phosphate synthase [UDP-forming]-like	Glyco_transf_20-Glycosyltransferase family 20,Trehalose_PPase-Trehalose-phosphatase	HAD-like domain,Trehalose-phosphatase,HAD-superfamily hydrolase, subfamily IIB,Glycosyl transferase, family 20	GO:0003824,GO:0005992,GO:0003824,GO:0008152	Reactome: REACT_17015	33.4128	2.64046e-42	0.953051	0.00257384	0.00188906	0.0023267
Csec_G03502*	Csec_G03502_T6	homolog	FBgn0004370	Ptp10D – Protein tyrosine phosphatase 10D	Protein tyrosine phosphatase 10D (Ptp10D) is a transmembrane receptor tyrosine phosphatase closely related to Ptp4E . Ptp4E -Ptp10D double mutants have lethal respiratory defects. Ptp10D- Ptp69D double mutants have a strong phenotype in which embryonic CNS axons abnormally cross the ventral midline. Ptp10D regulates signaling through the Egfr , btl and Pvr receptor tyrosine kinases, and binds to …	receptor-type tyrosine-protein phosphatase H-like isoform X2 /receptor-type tyrosine-protein phosphatase H-like isoform X3	Y_phosphatase-Protein-tyrosine phosphatase,fn3-Fibronectin type III domain	Protein-tyrosine phosphatase-like,Protein-tyrosine phosphatase, active site,Fibronectin, type III,Immunoglobulin-like fold,Protein-tyrosine phosphatase, catalytic,Protein-tyrosine phosphatase, receptor/non-receptor type,Protein-tyrosine/Dual specificity phosphatase	GO:0004725,GO:0016311,GO:0016791,GO:0016311,GO:0016791,GO:0004725,GO:0006470,GO:0005515,	-	21.9092	8.6425e-05	0.506413	NA	0.00943884	NA
Csec_G10830	Csec_G10830_T3	homolog	FBgn0032169	CG4709	No info available	zinc finger CCCH-type with G patch domain-containing protein /tuftelin-interacting protein 11 isoform X1	G-patch-G-patch domain	G-patch domain,Zinc finger, CCCH-type	GO:0046872,GO:0003676	-	17.5492	0.00131725	0.505549	NA	0.0309991	NA
Csec_G06873	Csec_G06873_T5	No hit	-	-	-	tetratricopeptide repeat protein 5-like isoform X4 /tetratricopeptide repeat protein 5-like isoform X5	TTC5_OB-Tetratricopeptide repeat protein 5 OB fold domain,TPR_8-Tetratricopeptide repeat,TPR_16-Tetratricopeptide repeat,TPR_19-Tetratricopeptide repeat	Tetratricopeptide TPR1,Tetratricopeptide repeat-containing domain,Tetratricopeptide-like helical domain,Tetratricopeptide repeat	GO:0005515	-	14.5012	6.47584e-07	0.591256	NA	0.00606552	NA
Csec_G03868	Csec_G03868_T3	homolog	FBgn0003656	Sws – swiss cheese	Swiss cheese is a transmembrane protein that hydrolyzes phosphatidylcholine and binds to and inhibits the C3 catalytic subunit of protein kinase A. Its loss leads to neuronal and glial degeneration and apoptotic cell death. [Date last reviewed: 2016-06-09]	neuropathy target esterase sws isoform X3 /neuropathy target esterase sws isoform X6	Patatin-Patatin-like phospholipase	Patatin/Phospholipase A2-related,Lysophospholipase patatin, conserved site,Acyl transferase/acyl hydrolase/lysophospholipase	GO:0004622,GO:0046470,GO:0006629,GO:0008152	-	13.8892	3.98702e-07	0.572487	NA	NA	0.00199308
Csec_G00505	Csec_G00505_T4	homolog	FBgn0040305	MTF-1 – Metal response element-binding Transcription Factor-1	Metal response element-binding Transcription Factor-1 is a zinc finger protein that primarily controls the homeostasis of physiological trace metals, such as zinc and copper, and the detoxification of non-essential, toxic heavy metals, such as cadmium, mercury, and silver. It activates a number of genes in response to heavy metal load but also induces transcription of the copper importer Ctr1B up…	zinc finger protein 76-like	zf-C2H2-Zinc finger, C2H2 type,zf-C2H2_4-C2H2-type zinc finger	Zinc finger, C2H2,Zinc finger, C2H2-like,Zinc finger C2H2-type/integrase DNA-binding domain	GO:0046872,GO:0003676	-	13.7767	4.24677e-22	0.848092	0.00890978	0.00748581	0.00738099
Csec_G01059	Csec_G01059_T5	No hit	-	-	-	gastrula zinc finger protein XlCGF49.1-like isoform X2 /zinc finger and BTB domain-containing protein 18.3 isoform X1	-	Zinc finger, C2H2,Zinc finger, C2H2-like,Zinc finger C2H2-type/integrase DNA-binding domain	GO:0046872,GO:0003676	-	9.14605	0.000980305	0.438852	NA	0.0176761	NA

## Sheet: Table S3 - Cluster 5
Table S3: Differentially expressed transcripts of the Iso-MaSigPro analysis, separately for cluster 1-6. Cluster 5.
Differentially expressed transcripts of Iso-MaSigPro assigned to Cluster 5. Genes marked with an asterisk are also part of other clusters but there a different isoform was expressed. Gene snapshot shows the gene summary information provided by FlyBase.
Gene ID	Transcript ID	1:1 ortholog / homolog to D. melanogaster	FlyBase Gene ID	D. melanogaster gene name	Gene snapshot FlyBase	Blastx against Zootermopsis nevadensis	Pfam Annotation (v.30)	InterproScan Annotation	GO IDs Interproscan	Pathway IDs Interproscan	Count average across all samples (12)	p-value	R-squared	p.valor_beta0	p.valor_Time	p.valor_Time2
Csec_G12539*	Csec_G12539_T1	1:1	FBgn0026409	Mpcp2 – Mitochondrial phosphate carrier protein 2	No info available	putative tricarboxylate transport protein, mitochondrial /phosphate carrier protein, mitochondrial-like	Mito_carr-Mitochondrial carrier protein,Mito_carr-Mitochondrial carrier protein,Mito_carr-Mitochondrial carrier protein	Mitochondrial carrier protein,Mitochondrial carrier domain,Mitochondrial substrate/solute carrier	GO:0055085	-	24364.1	0.00631355	0.527637	1.38252e-13	0.0114002	0.0137621
Csec_G11841*	Csec_G11841_T2	homolog	FBgn0036461	Zip71B – Zinc/iron regulated transporter-related protein 71B	No info available	zinc transporter ZIP10-like isoform X4 /zinc transporter ZIP10-like isoform X3	Zip-ZIP Zinc transporter	Zinc/iron permease	GO:0016020,GO:0030001,GO:0046873,GO:0055085	-	1874.91	0.00023892	0.686858	1.97255e-09	0.00132187	0.00127693
Csec_G16824*	Csec_G16824_T1	No hit	-	-	-	jmjC domain-containing histone demethylation protein 1 isoform X1 /lysine-specific demethylase 7B-like	-	JmjC domain	-	-	735.297	0.000144915	0.661928	1.56373e-11	0.00215236	0.00559874
Csec_G08099	Csec_G08099_T2	homolog	FBgn0034242	CG14480	No info available	protein FAM192A isoform X2 /protein FAM192A isoform X1	Nefa_Nip30_N-N-terminal domain of NEFA-interacting nuclear protein NIP30	NEFA-interacting nuclear protein NIP30, N-terminal	-	-	219.227	5.61198e-07	0.74991	1.56212e-09	0.00060318	0.00175179
Csec_G14422	Csec_G14422_T2	homolog	FBgn0035026	Fcp1 – TFIIF-interacting CTD phosphatase	No info available	RNA polymerase II subunit A C-terminal domain phosphatase	NIF-NLI interacting factor-like phosphatase,PTCB-BRCT-twin BRCT domain,BRCT-BRCA1 C Terminus (BRCT) domain	HAD-like domain,BRCT domain,NLI interacting factor,Single hybrid motif,FCP1-like phosphatase, phosphatase domain	GO:0004721,GO:0005634,GO:0005515	-	213.3	0.005892	0.512834	1.68281e-10	0.0263758	0.0144707
Csec_G00664*	Csec_G00664_T11	homolog	FBgn0036734	CG7564	No info available	putative RNA-binding protein Luc7-like 2 isoform X7 /putative RNA-binding protein Luc7-like 2 isoform X6	LUC7-LUC7 N_terminus	Luc7-related	GO:0003729,GO:0005685,GO:0006376	-	92.7889	0.00486433	0.442523	NA	0.00991683	0.0118438
Csec_G15492*	Csec_G15492_T6	homolog	FBgn0031637	Mxt – mextli	Mextli (Mxt) binds to eIF-4E and to eIF-3p40 and promotes translation. Mxt roles include maintenance of germline stem cells and it is also involved in early embryogenesis. [Date last reviewed: 2016-08-25]	eukaryotic translation initiation factor 4E-binding protein Mextli isoform X1	KH_1-KH domain	MIF4-like, type 1/2/3,K Homology domain,K Homology domain, type 1	GO:0003723	-	74.7342	0.00261066	0.583874	0.000137699	0.0357117	0.0115749
Csec_G10040	Csec_G10040_T3	homolog	FBgn0030946	CG6659	No info available	probable C-mannosyltransferase DPY19L1 isoform X1 /probable C-mannosyltransferase DPY19L1 isoform X2	Dpy19-Q-cell neuroblast polarisation	Dpy-19	GO:0016021	KEGG: 00051+2.4.1.-|KEGG: 00512+2.4.1.-|KEGG: 00513+2.4.1.-|KEGG: 00514+2.4.1.-|KEGG: 00522+2.4.1.-|KEGG: 00533+2.4.1.-|KEGG: 00540+2.4.1.-|KEGG: 00550+2.4.1.-|KEGG: 00561+2.4.1.-|KEGG: 00563+2.4.1.-|KEGG: 00600+2.4.1.-|KEGG: 00601+2.4.1.-|KEGG: 00603+2.4.1.-|KEGG: 00604+2.4.1.-|KEGG: 00906+2.4.1.-|KEGG: 00908+2.4.1.-|KEGG: 00941+2.4.1.-|KEGG: 00942+2.4.1.-|KEGG: 00944+2.4.1.-|KEGG: 00945+2.4.1.-…	74.5101	2.23727e-11	0.684864	0.00480203	0.00132919	0.00126861
Csec_G09983	Csec_G09983_T2	homolog	FBgn0030685	Graf – GTPase regulator associated with FAK	No info available	rho GTPase-activating protein 26 isoform X4 /rho GTPase-activating protein 26 isoform X2	RhoGAP-RhoGAP domain,SH3_9-Variant SH3 domain,PH-PH domain,SH3_1-SH3 domain,SH3_2-Variant SH3 domain	Pleckstrin homology-like domain,Rho GTPase-activating protein domain,Pleckstrin homology domain,SH3 domain,Rho GTPase activation protein	GO:0005622,GO:0007165,GO:0007165,GO:0005515	Reactome: REACT_11044	57.1811	3.75222e-05	0.526182	NA	0.00654164	0.00477921
Csec_G11324	Csec_G11324_T4	homolog	FBgn0027558	Pgant3 – Polypeptide N-Acetylgalactosaminyltransferase 3	No info available	polypeptide N-acetylgalactosaminyltransferase 1-like isoform X2	Glycos_transf_2-Glycosyl transferase family 2	Nucleotide-diphospho-sugar transferases,Glycosyltransferase 2-like	-	-	52.5272	0.00538172	0.520987	0.00725009	0.00638447	0.00877475
Csec_G07153	Csec_G07153_T2	1:1	FBgn0027889	ball	Ballchen (Ball) is a nuclear serine/threonine kinase that regulates chromatin organization through phosphorylation of baf . It contributes to stem cell maintenance in various tissues, as well as chromosome condensation and segregation in meiosis. [Date last reviewed: 2016-09-15]	serine/threonine-protein kinase VRK1-like	Pkinase-Protein kinase domain,Pkinase_Tyr-Protein tyrosine kinase	Protein kinase, ATP binding site,Serine/threonine-protein kinase, active site,Protein kinase domain,Serine/threonine/dual specificity protein kinase, catalytic domain,Protein kinase-like domain	GO:0016772,GO:0004674,GO:0006468,GO:0005524,GO:0004672,GO:0005524,GO:0006468	-	49.7826	5.91246e-62	0.960387	7.76592e-05	1.18039e-05	9.95172e-06
Csec_G13728_T4	Csec_G13728_T4	homolog	FBgn0000662	fl(2)d – female lethal d	No info available	pre-mRNA-splicing regulator WTAP-like	Wtap-WTAP/Mum2p family	Pre-mRNA-splicing regulator WTAP	GO:0005634,GO:0048024	-	42.231	0.000841152	0.573	0.0208145	0.00505626	0.00336831
Csec_G05392_T4	Csec_G05392_T4	No hit	-	-	-	protein regulator of cytokinesis 1-like	MAP65_ASE1-Microtubule associated protein (MAP65/ASE1 family)	Microtubule-associated protein, MAP65/Ase1/PRC1	GO:0000226,GO:0000910,GO:0008017	-	30.5356	3.23272e-08	0.784637	NA	0.00184363	0.00300634
Csec_G15260	Csec_G15260_T4	homolog	FBgn0011754	PhKgamma – Phosphorylase kinase γ	No info available	uncharacterized protein LOC110830693 /calcium/calmodulin-dependent protein kinase type II alpha chain isoform X18	Pkinase-Protein kinase domain,Pkinase_Tyr-Protein tyrosine kinase	Protein kinase, ATP binding site,Calcium/calmodulin-dependent/calcium-dependent protein kinase,Protein kinase domain,Serine/threonine-protein kinase, active site,Phosphorylase kinase, gamma catalytic subunit,Protein kinase-like domain,Serine/threonine/dual specificity protein kinase, catalytic domain	GO:0004672,GO:0005524,GO:0006468,GO:0004689,GO:0005516,GO:0005524,GO:0005964,GO:0005978,GO:0006468,GO:0016772,GO:0004674,GO:0006468,GO:0005524	Reactome: REACT_474	28.6002	3.28468e-13	0.822819	0.0130918	0.00277521	0.00224887
Csec_G12272	Csec_G12272_T4	homolog	FBgn0000721	For – foraging	Foraging (For) is a serine/threonine kinase and a member of the Protein Kinase G (PKG) family. For roles include feeding, locomotion, metabolism, development, olfactory habituation, learning and memory, stress, social behavior, as well as Malpighian tubule, heart, muscle and synaptic function. [Date last reviewed: 2016-12-01]	cGMP-dependent protein kinase, isozyme 2 forms cD4/T1/T3A/T3B isoform X2	Pkinase-Protein kinase domain,cNMP_binding-Cyclic nucleotide-binding domain,cNMP_binding-Cyclic nucleotide-binding domain,Pkinase_Tyr-Protein tyrosine kinase	RmlC-like jelly roll fold,cGMP-dependent protein kinase,AGC-kinase, C-terminal,Serine/threonine-protein kinase, active site,Protein kinase domain,Serine/threonine/dual specificity protein kinase, catalytic domain,Cyclic nucleotide-binding-like,Protein kinase, ATP binding site,cGMP-dependent kinase,Cyclic nucleotide-binding, conserved site,Protein kinase-like domain,Cyclic nucleotide-binding domain	GO:0004672,GO:0005524,GO:0006468,GO:0016772,GO:0004674,GO:0006468,GO:0004692,GO:0005524,GO:0004692,GO:0004674,GO:0005524,GO:0006468,GO:0005524	-	27.6787	7.06749e-09	0.684817	NA	0.00593817	0.00512798
Csec_G11570_T7	Csec_G11570_T7	homolog	FBgn0261885	osa	Osa is a subunit of the BAP chromatin remodeling complex. Osa antagonizes Wnt target gene expression and limits the self-renewal of neural and intestinal stem cells. [Date last reviewed: 2017-03-02]	uncharacterized protein LOC110839815 /protein dead ringer-like	BAF250_C-SWI/SNF-like complex subunit BAF250/Osa,ARID-ARID/BRIGHT DNA binding domain	ARID/BRIGHT DNA-binding domain,Armadillo-type fold,Armadillo-like helical,Protein of unknown function DUF3518	GO:0005488,GO:0003677,GO:0005622	-	25.9422	0.000933689	0.450558	0.0493166	0.0402881	0.0201768
Csec_G10634	Csec_G10634_T3	homolog	FBgn0001624	Dlg1 – discs large 1	No info available	disks large 1 tumor suppressor protein isoform X12 /disks large 1 tumor suppressor protein isoform X4	Guanylate_kin-Guanylate kinase,PDZ-PDZ domain (Also known as DHR or GLGF),SH3_2-Variant SH3 domain,SH3_1-SH3 domain	Guanylate kinase-like,Disks large 1,Guanylate kinase/L-type calcium channel beta subunit,SH3 domain,P-loop containing nucleoside triphosphate hydrolase,PDZ domain,Guanylate kinase, conserved site,Variant SH3 domain	GO:0005515	KEGG: 00230+2.7.4.8|MetaCyc: PWY-7221	24.9973	4.7828e-17	0.753133	0.0167825	0.00122639	0.00110486
Csec_G16637*	Csec_G16637_T9	No hit	-	-	-	aspartyl/asparaginyl beta-hydroxylase	-	-	-	-	24.5417	0.00398076	0.432868	NA	0.0342502	0.0252437
Csec_G15443	Csec_G15443_T3	homolog	FBgn0024236	Foi – fear-of-intimacy	No info available	zinc transporter foi isoform X1 /zinc transporter foi isoform X2	Zip-ZIP Zinc transporter	Zinc/iron permease	GO:0016020,GO:0030001,GO:0046873,GO:0055085	-	24.0975	0.000124281	0.595687	NA	0.0156441	0.0121329
Csec_G07942_T4	Csec_G07942_T4	No hit	-	-	-	uncharacterized protein LOC110834797	-	-	-	-	23.8438	0.00024635	0.645174	NA	0.021122	0.0247451
Csec_G07485_T5	Csec_G07485_T5	No hit	-	-	-	transmembrane protein adipocyte-associated 1 homolog isoform X1	Tmemb_40-Predicted membrane protein	Transmembrane protein adipocyte-associated 1	-	-	21.3257	1.72209e-22	0.88927	0.00221701	0.000249476	0.000205592
Csec_G01275_T12	Csec_G01275_T12	homolog	FBgn0035769	CTCF	CTCF is a ubiquitous transcription factor that binds to insulators and domain boundaries. It mediates insulator function and blocks enhancers by binding to Cp190 . It contributes to long-range chromatin interaction, organizes chromatin domain boundaries and coordinates nuclear architecture. [Date last reviewed: 2016-06-23]	transcriptional repressor CTCF-like isoform X1	zf-C2H2-Zinc finger, C2H2 type,zf-C2H2_4-C2H2-type zinc finger,zf-H2C2_5-C2H2-type zinc-finger domain,zf-met-Zinc-finger of C2H2 type	Zinc finger, C2H2,Zinc finger, C2H2-like,Zinc finger C2H2-type/integrase DNA-binding domain	GO:0046872,GO:0003676	-	21.1142	7.71139e-08	0.766414	NA	0.00336122	0.00264347
Csec_G11570	Csec_G11570_T6	homolog	FBgn0261885	osa	Osa is a subunit of the BAP chromatin remodeling complex. Osa antagonizes Wnt target gene expression and limits the self-renewal of neural and intestinal stem cells. [Date last reviewed: 2017-03-02]	uncharacterized protein LOC110839815 /protein dead ringer-like	BAF250_C-SWI/SNF-like complex subunit BAF250/Osa,ARID-ARID/BRIGHT DNA binding domain	ARID/BRIGHT DNA-binding domain,Armadillo-like helical,Armadillo-type fold,Protein of unknown function DUF3518	GO:0005488,GO:0003677,GO:0005622	-	20.0993	4.84845e-05	0.548274	NA	0.0210187	0.0163705
Csec_G11739	Csec_G11739_T1	homolog	FBgn0038047	CG5245	No info available	zinc finger protein OZF-like	zf-C2H2-Zinc finger, C2H2 type,zf-C2H2-Zinc finger, C2H2 type,zf-C2H2-Zinc finger, C2H2 type,zf-C2H2-Zinc finger, C2H2 type,zf-C2H2_4-C2H2-type zinc finger,zf-C2H2_4-C2H2-type zinc finger,zf-met-Zinc-finger of C2H2 type,zf-met-Zinc-finger of C2H2 type,zf-met-Zinc-finger of C2H2 type,zf-met-Zinc-finger of C2H2 type,zf-met-Zinc-finger of C2H2 type,zf-met-Zinc-finger of C2H2 type,zf-C2H2_6-C2H2-type…	Zinc finger, C2H2,Zinc finger, C2H2-like,Zinc finger C2H2-type/integrase DNA-binding domain	GO:0046872,GO:0003676	-	18.895	5.21567e-14	0.758222	0.00783684	0.00233262	0.0019289
Csec_G08771	Csec_G08771_T6	homolog	FBgn0038221	IFT54 – Intraflagellar transport 54	No info available	TRAF3-interacting protein 1 isoform X2 /TRAF3-interacting protein 1 isoform X1	MIP-T3-Microtubule-binding protein MIP-T3,MIP-T3-Microtubule-binding protein MIP-T3	TRAF3-interacting protein 1	GO:0008017	-	17.5101	1.77215e-08	0.694531	NA	0.00688326	0.00576416
Csec_G07586	Csec_G07586_T2	homolog	FBgn0286506	Mpi – Mannose phosphate isomerase	No info available	mannose-6-phosphate isomerase	PMI_typeI-Phosphomannose isomerase type I	RmlC-like cupin domain,RmlC-like jelly roll fold,Phosphomannose isomerase, type I, conserved site,Mannose-6-phosphate isomerase, type I,Mannose-6-phosphate isomerase	GO:0004476,GO:0005975,GO:0008270,GO:0004476,GO:0009298,GO:0004476	KEGG: 00051+5.3.1.8|KEGG: 00520+5.3.1.8|MetaCyc: PWY-3861|MetaCyc: PWY-3881|MetaCyc: PWY-5659|MetaCyc: PWY-882|UniPathway: UPA00126,KEGG: 00051+5.3.1.8|KEGG: 00520+5.3.1.8|MetaCyc: PWY-3861|MetaCyc: PWY-3881|MetaCyc: PWY-5659|MetaCyc: PWY-882	17.1299	1.29926e-08	0.652636	0.0246336	0.016502	0.0162221
Csec_G07693	Csec_G07693_T3	homolog	FBgn0035137	CG1233	No info available	uncharacterized protein LOC110830826 isoform X3 /uncharacterized protein LOC110830826 isoform X2	-	Zinc finger, C2H2,Zinc finger, C2H2-like,Zinc finger C2H2-type/integrase DNA-binding domain	GO:0046872,GO:0003676	-	14.0567	2.18864e-09	0.695608	0.0272952	0.0141671	0.0130913
Csec_G06599	Csec_G06599_T4	homolog	FBgn0086444	l(2)37Cb – lethal (2) 37Cb	No info available	putative pre-mRNA-splicing factor ATP-dependent RNA helicase DHX16, partial /ATP-dependent RNA helicase DHX8 isoform X1	HA2-Helicase associated domain (HA2),OB_NTP_bind-Oligonucleotide/oligosaccharide-binding (OB)-fold,Helicase_C-Helicase conserved C-terminal domain,DEAD-DEAD/DEAH box helicase	Helicase, superfamily 1/2, ATP-binding domain,DEAD/DEAH box helicase domain,Domain of unknown function DUF1605,Helicase-associated domain,Helicase, C-terminal,P-loop containing nucleoside triphosphate hydrolase,DNA/RNA helicase, ATP-dependent, DEAH-box type, conserved site	GO:0003676,GO:0005524,GO:0003676,GO:0005524,GO:0008026,GO:0004386	-	12.0743	0.000142848	0.505781	NA	0.0288268	0.0286388
Csec_G11804	Csec_G11804_T2	homolog	FBgn0038755	Hs6st – Heparan sulfate 6-O-sulfotransferase	Heparan sulfate 6-O-sulfotransferase (Hs6st) is a heparan sulfate modifying enzyme, which transfers a sulfate group to the 6-O position of glucosamine residues of heparan sulfate. Loss of Hs6st eliminates 6-O sulfation, but increases 2-O sulfation performed by Hs2st . Simultaneous elimination of Hs6st and Hs2st disrupts FGF, Wg and Dpp signaling pathways. [Date last reviewed: 2017-07-20]	heparan-sulfate 6-O-sulfotransferase 1	Sulfotransfer_2-Sulfotransferase family	P-loop containing nucleoside triphosphate hydrolase,Sulfotransferase,Heparan sulphate 6-sulfotransferase/Protein-tyrosine sulfotransferase	GO:0008146,GO:0016021,	KEGG: 00380+2.8.2.-|KEGG: 00513+2.8.2.-|KEGG: 00514+2.8.2.-|KEGG: 00532+2.8.2.-|KEGG: 00533+2.8.2.-|KEGG: 00534+2.8.2.-|KEGG: 00624+2.8.2.-|KEGG: 00966+2.8.2.-	11.6738	7.10947e-07	0.607588	0.0404995	0.0262464	0.0262186
Csec_G12612	Csec_G12612_T3	homolog	FBgn0266668	Exo84 – Exocyst 84	No info available	exocyst complex component 8 isoform X1 /exocyst complex component 8 isoform X2	Exo84_C-C-terminal,Vps51-Vps51/Vps67,Dor1-Dor1-like family	Pleckstrin homology-like domain,Pleckstrin homology domain,Cullin repeat-like-containing domain,Conserved oligomeric Golgi complex subunit 8	GO:0017119	-	11.0522	3.18389e-25	0.886613	0.00566906	0.00103964	0.000963394
Csec_G14593	Csec_G14593_T3	No hit	-	-	-	coiled-coil domain-containing protein 115 isoform X2 /coiled-coil domain-containing protein 115 isoform X1	-	-	-	-	10.7199	0.000370672	0.500815	NA	0.0331226	0.0289202
Csec_G13018	Csec_G13018_T2	homolog	FBgn0263706	CG43658	No info available	rho guanine nucleotide exchange factor 10 isoform X5 /rho guanine nucleotide exchange factor 10 isoform X4	-	Quinonprotein alcohol dehydrogenase-like superfamily	-	-	9.88992	3.03293e-15	0.73054	0.00988258	0.00371202	0.00348444
Csec_G11499	Csec_G11499_T2	homolog	FBgn0032986	CG3262	No info available	cytosolic Fe-S cluster assembly factor NUBP2 homolog /iron-sulfur protein NUBPL	ParA-NUBPL iron-transfer P-loop NTPase,CbiA-CobQ/CobB/MinD/ParA nucleotide binding domain,MipZ-ATPase MipZ	Mrp, conserved site,P-loop containing nucleoside triphosphate hydrolase,Mrp/NBP35 ATP-binding protein	GO:0005524	-	8.33117	8.00848e-06	0.574555	NA	0.0179109	0.0153823
Csec_G12881	Csec_G12881_T3	homolog	FBgn0037548	CG7900	No info available	fatty-acid amide hydrolase 2-A-like	Amidase-Amidase	Amidase signature domain,Amidase, conserved site,Amidase	GO:0016884	KEGG: 00970+6.3.5.7|MetaCyc: PWY-5921	6.60057	8.85954e-10	0.690463	0.0201708	0.00525083	0.00439874
Csec_G03030	Csec_G03030_T3	homolog	FBgn0031500	CG17221	No info available	reticulon-4-interacting protein 1 homolog, mitochondrial isoform X1 /reticulon-4-interacting protein 1 homolog, mitochondrial isoform X2	ADH_N-Alcohol dehydrogenase GroES-like domain	Polyketide synthase, enoylreductase,Alcohol dehydrogenase superfamily, zinc-type,Alcohol dehydrogenase GroES-like,Quinone oxidoreductase/zeta-crystallin, conserved site,GroES (chaperonin 10)-like	GO:0008270,GO:0016491,GO:0055114,GO:0016491,GO:0055114,GO:0008270,GO:0016491,GO:0016491,GO:0016747	-	5.60665	1.26349e-07	0.747504	0.0426143	0.0195999	0.0170836
Csec_G06573	Csec_G06573_T4	homolog	FBgn0037622	CG8202	No info available	UPF0505 protein C16orf62 homolog isoform X2 /UPF0505 protein C16orf62 homolog isoform X1	-	UPF0505 family	-	-	4.05639	1.38507e-09	0.684934	0.0288261	0.0126385	0.0119832
Csec_G10864	Csec_G10864_T7	homolog	FBgn0038584	MTerf5 – mitochondrial transcription termination factor 5	No info available	transcription termination factor 5, mitochondrial	-	Mitochodrial transcription termination factor-related	-	-	3.57101	0	1	6.39697e-13	5.88169e-13	5.78358e-13

## Sheet: Table S3 - Cluster 6
Table S3: Differentially expressed transcripts of the Iso-MaSigPro analysis, separately for cluster 1-6. Cluster 6.
Differentially expressed transcripts of Iso-MaSigPro assigned to Cluster 6. Genes marked with an asterisk are also part of other clusters but there a different isoform was expressed. Gene snapshot shows the gene summary information provided by FlyBase.
Gene ID	Transcript ID	1:1 ortholog / homolog to D. melanogaster	FlyBase Gene ID	D. melanogaster gene name	Gene snapshot FlyBase	Blastx against Zootermopsis nevadensis	Pfam Annotation (v.30)	InterproScan Annotation	GO IDs Interproscan	Pathway IDs Interproscan	Count average across all samples (12)	p-value	R-squared	p.valor_beta0	p.valor_Time	p.valor_Time2
Csec_G14940*	Csec_G14940_T2	1:1	FBgn0264695	Mhc – Myosin heavy chain	Myosin heavy chain is the motor protein that provides the force for muscle contraction through its ATP-dependent interaction with actin filaments. It functions with essential and regulatory light chains. [Date last reviewed: 2016-06-09]	myosin heavy chain, muscle-like isoform X1 /myosin heavy chain, muscle-like isoform X2	Myosin_head-Myosin head (motor domain),Myosin_tail_1-Myosin tail,Myosin_N-Myosin N-terminal SH3-like domain	Myosin-like IQ motif-containing domain,Myosin head, motor domain,Myosin, N-terminal, SH3-like,P-loop containing nucleoside triphosphate hydrolase,Myosin tail,IQ motif, EF-hand binding site	GO:0003774,GO:0016459,GO:0003774,GO:0005524,GO:0016459,GO:0005515	-	3594.89	0.00177411	0.534366	0.0067949	0.00130902	0.00487121
Csec_G05606*	Csec_G05606_T2	1:1	FBgn0263391	hts	Hu li tai shao is an adducin homolog associated with the plasma membrane cytoskeleton, fusome and oocyte ring canals. It has essential functions in muscle, nerve and other tissues, and is required for fertility in males and females. [Date last reviewed: 2017-07-20]	protein hu-li tai shao isoform X1	Aldolase_II-Class II Aldolase and Adducin N-terminal domain	Class II aldolase/adducin N-terminal,Protein hu-li tai shao	GO:0005856	-	1430.38	0.000124232	0.492521	1.86494e-10	NA	0.00381271
Csec_G15786	Csec_G15786_T3	homolog	FBgn0259937	Nop60B	No info available	H/ACA ribonucleoprotein complex subunit 4	DKCLD-DKCLD (NUC011) domain,TruB_N-TruB family pseudouridylate synthase (N terminal domain),PUA-PUA domain,TruB_C_2-tRNA pseudouridylate synthase B C-terminal domain	Dyskerin-like,Pseudouridine synthase, catalytic domain,Pseudouridine synthase II,tRNA pseudouridine synthase B family,Uncharacterised domain CHP00451,PUA domain,PUA-like domain	GO:0003723,GO:0006396,GO:0001522,GO:0003723,GO:0009451,GO:0009982	-	265.389	1.99153e-07	0.618225	NA	0.00594609	0.0169662
Csec_G01419	Csec_G01419_T5	homolog	FBgn0039280	Mocs2	No info available	molybdopterin synthase catalytic subunit isoform X3 /molybdopterin synthase catalytic subunit isoform X1	MoaE-MoaE protein	Molybdopterin synthase catalytic subunit, eukaryotes,Molybdopterin biosynthesis MoaE	GO:0006777,GO:0005829,GO:0006777,GO:0019008,GO:0030366	KEGG: 00790+2.8.1.12|MetaCyc: PWY-6823|UniPathway: UPA00344	22.993	0.000307624	0.402204	NA	0.0057482	NA
Csec_G00664*	Csec_G00664_T4	homolog	FBgn0036734	CG7564	No info available	putative RNA-binding protein Luc7-like 2 isoform X1 /putative RNA-binding protein Luc7-like 1 isoform X2	LUC7-LUC7 N_terminus	Luc7-related	GO:0003729,GO:0005685,GO:0006376	-	14.9002	0.00013835	0.48537	NA	NA	0.00281379
Csec_G13965	Csec_G13965_T6	homolog	FBgn0036756	Cln3	No info available	battenin isoform X2 /battenin isoform X1	CLN3-CLN3 protein,CLN3-CLN3 protein	Major facilitator superfamily domain, general substrate transporter,Batten's disease protein Cln3, subgroup,Batten's disease protein Cln3	GO:0016020	-	12.317	4.65711e-12	0.721828	0.0134521	0.00833695	0.00839154
Csec_G17503	Csec_G17503_T5	1:1	FBgn0036754	CG5589	No info available	probable ATP-dependent RNA helicase DDX23 /probable ATP-dependent RNA helicase DDX52, partial	DEAD-DEAD/DEAH box helicase,Helicase_C-Helicase conserved C-terminal domain,ResIII-Type III restriction enzyme, res subunit	Helicase, C-terminal,DEAD/DEAH box helicase domain,P-loop containing nucleoside triphosphate hydrolase,Helicase, superfamily 1/2, ATP-binding domain,RNA helicase, DEAD-box type, Q motif	GO:0003676,GO:0005524	-	11.902	0.000814271	0.498738	NA	0.0121217	NA
Csec_G09145	Csec_G09145_T4	No hit	-	-	-	pre-mRNA-splicing factor ATP-dependent RNA helicase PRP16	-	-	-	-	10.4243	0.000818437	0.573142	NA	0.0142398	0.0213242
Csec_G16939*	Csec_G16939_T5	homolog	FBgn0033259	CG11210	No info available	CSC1-like protein 2	PHM7_cyt-Cytosolic domain of 10TM putative phosphate transporter,RSN1_TM-Late exocytosis, associated with Golgi transport	4Fe-4S ferredoxin-type, iron-sulphur binding domain,Domain of unknown function DUF4463,Domain of unknown function DUF221	GO:0051536,GO:0016020	-	10.2959	5.64683e-15	0.809197	0.0141377	0.0113144	0.0115783
Csec_G06117*	Csec_G06117_T6	homolog	FBgn0038837	CG3822	No info available	glutamate receptor ionotropic, kainate 2-like isoform X2 /glutamate receptor ionotropic, kainate 2-like isoform X1	Lig_chan-Ligand-gated ion channel,SBP_bac_3-Bacterial extracellular solute-binding proteins, family 3	Extracellular solute-binding protein, family 3,Ionotropic glutamate receptor	GO:0004970,GO:0005234,GO:0016020,GO:0005215,GO:0006810	-	9.97172	1.25846e-10	0.747969	0.0222942	0.0138776	0.0146278

## Sheet: Table S4 - young subnetwork (SN
Table S4: Transcripts in the young subnetwork (SNW).
Transcripts were extracted with Cytoscape from the co-expression network representing only correlations >0.90, including first and second level neighbors.
Gene snapshot shows the gene summary information provided by FlyBase
GO experimental FlyBase: GO terms based on experimental evidence available in FlyBase
GO predictions FlyBase: GO terms based on predictions available in FlyBase
TOM module: Topological overlap matrix modules (generated with WGCNA), visually represented in Figure 3
DET: differentially expressed transcripts of Iso-MaSigPro
Transcript ID	1:1 ortholog / homolog to D. melanogaster	Flybase Gene ID	D. melanogaster gene abbreviation	Gene Group Flybase	Gene snapshot Flybase	GO experimental Flybase	GO predictions Flybase	TOM module	MaSigPro Cluster	Pfam Annotation (v.30)	Blastx against Zootermopsis nevadensis	InterproScan Annotation	GO IDs InterproScan	Pathway ID InterProScan	DET/Neighborhood	Count average across all samples (12)
Csec_G00883_T2	homolog	FBgn0261836	Msp300	KASH domain genes	Muscle-specific protein 300 kDa is a Nesprin-like protein that is required for proper positioning of muscle nuclei, mitochondria, and neuromuscular junction. [Date last reviewed: 2016-08-25]	actin filament organization-GO:0007015/cell migration-GO:0016477/cytoplasmic transport, nurse cell to oocyte-GO:0007303/endoplasmic reticulum localization-GO:0051643/female germline ring canal stabilization-GO:0008335/flight-GO:0060361/larval visceral muscle development-GO:0007523/locomotion-GO:0040011/microtubule anchoring-GO:0034453/mitochondrion localization-GO:0051646/nuclear migration-GO:000…	cytoskeletal anchoring at nuclear membrane-GO:0090286/mesoderm development-GO:0007498/nuclear migration-GO:0007097/nucleus localization-GO:0051647	indianred1	Not differentially expressed	Spectrin-Spectrin repeat,Spectrin-Spectrin repeat,Spectrin-Spectrin repeat,KASH-Nuclear envelope localisation domain	LOW QUALITY PROTEIN: uncharacterized protein LOC110827478 [Zootermopsis nevadensis]/LOW QUALITY PROTEIN: uncharacterized protein LOC110838813, partial [Zootermopsis nevadensis]	Spectrin repeat,KASH domain,Spectrin/alpha-actinin	GO:0003779,GO:0016021,GO:0005515	-	1st level	20761.8
Csec_G06713_T1	homolog	FBgn0013733	shot	-	Short stop (Shot) is a member of the spectraplakin family of large cytoskeletal linker molecules. Shot binds both actin and microtubules, as well as scaffold proteins, certain signalling factors and calcium. Shot plays developmental and maintenance roles in the nervous system, the epidermis, at muscle attachments, the foregut, the wing, tracheae and oocytes. [Date last reviewed: 2016-09-01]	axon midline choice point recognition-GO:0016199/axonogenesis-GO:0007409/branch fusion, open tracheal system-GO:0035147/cortical microtubule organization-GO:0043622/dendrite morphogenesis-GO:0048813/dorsal closure-GO:0007391/lumen formation, open tracheal system-GO:0035149/microtubule bundle formation-GO:0001578/microtubule cytoskeleton organization-GO:0000226/microtubule-based process-GO:0007017…	actin cytoskeleton organization-GO:0030036/apposition of dorsal and ventral imaginal disc-derived wing surfaces-GO:0007475/axonogenesis-GO:0007409/dendrite morphogenesis-GO:0048813/determination of muscle attachment site-GO:0016204/intermediate filament cytoskeleton organization-GO:0045104/microtubule cytoskeleton organization-GO:0000226/microtubule-based process-GO:0007017/muscle attachment-GO:0…	magenta4	Not differentially expressed	Spectrin-Spectrin repeat,Spectrin-Spectrin repeat,Spectrin-Spectrin repeat,Spectrin-Spectrin repeat,Spectrin-Spectrin repeat,Spectrin-Spectrin repeat,Spectrin-Spectrin repeat,Spectrin-Spectrin repeat,Spectrin-Spectrin repeat,Spectrin-Spectrin repeat,Spectrin-Spectrin repeat,Spectrin-Spectrin repeat,Spectrin-Spectrin repeat,Spectrin-Spectrin repeat,Spectrin-Spectrin repeat,Spectrin-Spectrin repeat…	dystonin isoform X1 [Zootermopsis nevadensis]/microtubule-actin cross-linking factor 1 isoform X3 [Zootermopsis nevadensis]	Spectrin repeat,Spectrin/alpha-actinin,EF-Hand 1, calcium-binding site,EF-hand domain pair,EF-hand domain,Growth-arrest-specific protein 2 domain	GO:0007050,,GO:0005509,GO:0005515	-	1st level	8178.84
Csec_G13955_T2	homolog	FBgn0020521	pio	-	No info available	apposition of dorsal and ventral imaginal disc-derived wing surfaces-GO:0007475/chitin-based cuticle attachment to epithelium-GO:0040005/chitin-based embryonic cuticle biosynthetic process-GO:0008362/open tracheal system development-GO:0007424	-	saddlebrown	Not differentially expressed	Zona_pellucida-Zona pellucida-like domain	LOW QUALITY PROTEIN: uncharacterized protein LOC110827478 [Zootermopsis nevadensis]/cuticlin-1 [Zootermopsis nevadensis]	Zona pellucida domain	-	-	1st level	5522.72
Csec_G12052_T1	-	-	-	-	-	-	-	saddlebrown	Not differentially expressed	DUF4371-Domain of unknown function (DUF4371)	general transcription factor II-I repeat domain-containing protein 2A-like [Zootermopsis nevadensis]	Domain of unknown function DUF4371	-	-	2nd level	2512.29
Csec_G11582_T2	homolog	FBgn0038206	twf	-	Twinfilin (Twf) is a ubiquitously expressed actin monomer binding protein that is structurally related to tsr and inhibits actin filament assembly. Twf is highly conserved and is present in all eukaryotes except plants. Its roles include bristle and neuronal development. [Date last reviewed: 2016-12-15]	actin filament depolymerization-GO:0030042/border follicle cell migration-GO:0007298/chaeta morphogenesis-GO:0008407/mushroom body development-GO:0016319/negative regulation of actin filament polymerization-GO:0030837/neuromuscular synaptic transmission-GO:0007274/regulation of actin filament polymerization-GO:0030833/regulation of lamellipodium assembly-GO:0010591/synaptic vesicle endocytosis-GO…	actin filament depolymerization-GO:0030042/barbed-end actin filament capping-GO:0051016/positive regulation of neuron projection development-GO:0010976/regulation of lamellipodium assembly-GO:0010591/sequestering of actin monomers-GO:0042989	saddlebrown	Not differentially expressed	Cofilin_ADF-Cofilin/tropomyosin-type actin-binding protein,Cofilin_ADF-Cofilin/tropomyosin-type actin-binding protein	twinfilin [Zootermopsis nevadensis]	ADF-H/Gelsolin-like domain,Actin-depolymerising factor homology domain,Twinfilin	GO:0003779,GO:0005622,GO:0003779,GO:0030837	-	2nd level	1888.36
Csec_G10148_T1	-	-	-	-	-	-	-	magenta4	Not differentially expressed	PH-PH domain	differentially expressed in FDCP 6 homolog [Zootermopsis nevadensis]	Pleckstrin homology-like domain,Pleckstrin homology domain	-	-	2nd level	1867.95
Csec_G03123_T1	-	-	-	-	-	-	-	saddlebrown	Not differentially expressed	-	-	-	-	-	2nd level	1865.16
Csec_G01892_T1	homolog	FBgn0020309	crol	C2H2 Zinc finger transcription factors	Crooked legs is a zinc finger transcription factor induced by 20-hydroxyecdysone at the onset of metamorphosis. It regulates wg transcription and cell cycle progression in the Drosophila wing. Its over-expression in the eye accelerates the cell cycle and de-represses silenced genes. [Date last reviewed: 2016-08-25]	cell adhesion-GO:0007155/heterochromatin organization involved in chromatin silencing-GO:0070868/imaginal disc-derived wing morphogenesis-GO:0007476/negative regulation of transcription, DNA-templated-GO:0045892/negative regulation of Wnt signaling pathway-GO:0030178/positive regulation of mitotic cell cycle-GO:0045931/regulation of chromatin silencing-GO:0031935/regulation of transcription by RN…	-	rosybrown4	Not differentially expressed	zf-C2H2-Zinc finger, C2H2 type,zf-C2H2-Zinc finger, C2H2 type,zf-C2H2-Zinc finger, C2H2 type,zf-AD-Zinc-finger associated domain (zf-AD),zf-met-Zinc-finger of C2H2 type,zf-met-Zinc-finger of C2H2 type,zf-C2H2_6-C2H2-type zinc finger	zinc finger protein 32-like isoform X1 [Zootermopsis nevadensis]/zinc finger protein 32-like isoform X2 [Zootermopsis nevadensis]	Zinc finger, AD-type,Zinc finger, C2H2,Zinc finger, C2H2-like,Zinc finger C2H2-type/integrase DNA-binding domain	GO:0046872,GO:0003676,GO:0005634,GO:0008270	-	1st level	1860.62
Csec_G14977_T1	-	-	-	-	-	-	-	saddlebrown	Not differentially expressed	DDE_Tnp_1_7-Transposase IS4	piggyBac transposable element-derived protein 4-like [Zootermopsis nevadensis]	PiggyBac transposable element-derived protein	-	-	1st level	1055.39
Csec_G15105_T1	-	-	-	-	-	-	-	rosybrown4	Not differentially expressed	RVT_1-Reverse transcriptase (RNA-dependent DNA polymerase)	uncharacterized protein LOC110841004, partial [Zootermopsis nevadensis]	Reverse transcriptase domain	-	-	1st level	1043.86
Csec_G03289_T1	-	-	-	-	-	-	-	seashell4	Not differentially expressed	-	pollen-specific leucine-rich repeat extensin-like protein 2 [Zootermopsis nevadensis]	-	-	-	2nd level	1017.14
Csec_G04354_T1	homolog	FBgn0010380	AP-1-2beta	Adaptor protein complex 1/Adaptor protein complex 2	No info available	compound eye development-GO:0048749/positive regulation of autophagy-GO:0010508	intracellular protein transport-GO:0006886/vesicle-mediated transport-GO:0016192	midnightblue	Not differentially expressed	Adaptin_N-Adaptin N terminal region,Cnd1-non-SMC mitotic condensation complex subunit 1	AP-4 complex subunit beta-1-like isoform X2 [Zootermopsis nevadensis]/AP-4 complex subunit beta-1-like isoform X1 [Zootermopsis nevadensis]	AP complex subunit beta,Armadillo-type fold,Clathrin/coatomer adaptor, adaptin-like, N-terminal,Armadillo-like helical	GO:0006886,GO:0016192,GO:0030117,GO:0016192,GO:0005488	-	2nd level	943.202
Csec_G02342_T1	-	-	-	-	-	-	-	magenta4	Not differentially expressed	CENP-C_C-Mif2/CENP-C like	centromere protein C-like [Zootermopsis nevadensis]	RmlC-like cupin domain,Mif2/CENP-C cupin domain,RmlC-like jelly roll fold	-	-	2nd level	889.203
Csec_G05606_T4	homolog	FBgn0263391	hts	-	Hu li tai shao is an adducin homolog associated with the plasma membrane cytoskeleton, fusome and oocyte ring canals. It has essential functions in muscle, nerve and other tissues, and is required for fertility in males and females. [Date last reviewed: 2017-07-20]	actin filament bundle organization-GO:0061572/adult somatic muscle development-GO:0007527/axon guidance-GO:0007411/centrosome cycle-GO:0007098/cystoblast division-GO:0007282/female germline ring canal formation, actin assembly-GO:0008302/meiotic spindle organization-GO:0000212/oogenesis-GO:0048477/ovarian fusome organization-GO:0030723/photoreceptor cell axon guidance-GO:0072499/sarcomere organiz…	actin filament bundle assembly-GO:0051017/barbed-end actin filament capping-GO:0051016/female germ-line cyst formation-GO:0048135/female germline ring canal formation, actin assembly-GO:0008302/fusome organization-GO:0045478/germ-line cyst formation-GO:0048134/germarium-derived oocyte fate determination-GO:0007294	seashell4	Cluster2	Aldolase_II-Class II Aldolase and Adducin N-terminal domain	protein hu-li tai shao isoform X6 [Zootermopsis nevadensis]/protein hu-li tai shao isoform X5 [Zootermopsis nevadensis]	Class II aldolase/adducin N-terminal,Protein hu-li tai shao	GO:0005856	-	DET	846.002
Csec_G05606_T3	homolog	FBgn0263391	hts	-	Hu li tai shao is an adducin homolog associated with the plasma membrane cytoskeleton, fusome and oocyte ring canals. It has essential functions in muscle, nerve and other tissues, and is required for fertility in males and females. [Date last reviewed: 2017-07-20]	actin filament bundle organization-GO:0061572/adult somatic muscle development-GO:0007527/axon guidance-GO:0007411/centrosome cycle-GO:0007098/cystoblast division-GO:0007282/female germline ring canal formation, actin assembly-GO:0008302/meiotic spindle organization-GO:0000212/oogenesis-GO:0048477/ovarian fusome organization-GO:0030723/photoreceptor cell axon guidance-GO:0072499/sarcomere organiz…	actin filament bundle assembly-GO:0051017/barbed-end actin filament capping-GO:0051016/female germ-line cyst formation-GO:0048135/female germline ring canal formation, actin assembly-GO:0008302/fusome organization-GO:0045478/germ-line cyst formation-GO:0048134/germarium-derived oocyte fate determination-GO:0007294	seashell4	Not differentially expressed	Aldolase_II-Class II Aldolase and Adducin N-terminal domain	protein hu-li tai shao isoform X2 [Zootermopsis nevadensis]/protein hu-li tai shao isoform X1 [Zootermopsis nevadensis]	Class II aldolase/adducin N-terminal,Protein hu-li tai shao	GO:0005856	-	1st level	838.742
Csec_G14338_T2	homolog	FBgn0264962	Pcf11	-	No info available	regulation of RNA splicing-GO:0043484	mRNA polyadenylation-GO:0006378/termination of RNA polymerase II transcription-GO:0006369	midnightblue	Not differentially expressed	CTD_bind-RNA polymerase II-binding domain.	uncharacterized protein LOC110832246 [Zootermopsis nevadensis]	CID domain,RNA polymerase II-binding domain,ENTH/VHS	-	-	2nd level	791.652
Csec_G08999_T2	homolog	FBgn0028482	bdl	-	Borderless (Bdl) is a cell adhesion molecule that is required for glial extension and axon ensheathment. Down-regulation of Bdl by tutl and Lar is required for photoreceptor axonal tiling and layer-specific target selection. [Date last reviewed: 2016-09-01]	axon ensheathment-GO:0008366/glial cell growth-GO:0042065/homophilic cell adhesion via plasma membrane adhesion molecules-GO:0007156/neuron cell-cell adhesion-GO:0007158/R7 cell development-GO:0045467	axon guidance-GO:0007411/dendrite self-avoidance-GO:0070593/homophilic cell adhesion via plasma membrane adhesion molecules-GO:0007156	saddlebrown	Not differentially expressed	Ig_3-Immunoglobulin domain,Ig_3-Immunoglobulin domain,Ig_3-Immunoglobulin domain,I-set-Immunoglobulin I-set domain,I-set-Immunoglobulin I-set domain,Ig_2-Immunoglobulin domain,Ig_2-Immunoglobulin domain,ig-Immunoglobulin domain,V-set-Immunoglobulin V-set domain,fn3-Fibronectin type III domain,fn3-Fibronectin type III domain	protein borderless [Zootermopsis nevadensis]	Immunoglobulin-like domain,Immunoglobulin subtype,Fibronectin, type III,Immunoglobulin-like fold,Immunoglobulin I-set,Immunoglobulin subtype 2	GO:0005515	-	2nd level	788.03
Csec_G12097_T1	1:1 ortholog	FBgn0037021	CG11399	-	No info available	wing disc dorsal/ventral pattern formation-GO:0048190	-	slateblue2	Not differentially expressed	PCIF1_WW-Phosphorylated CTD interacting factor 1 WW domain,WW-WW domain	phosphorylated CTD-interacting factor 1 isoform X2 [Zootermopsis nevadensis]/phosphorylated CTD-interacting factor 1 isoform X1 [Zootermopsis nevadensis]	WW domain,Phosphorylated CTD interacting factor 1, WW domain	GO:0005515	-	1st level	753.282
Csec_G14094_T1	homolog	FBgn0033302	Cyp6a14	Cytochrome P450	Insufficient genetic data for FlyBase to solicit a summary. [Date last reviewed: 2016-06-30]	-	oxidation-reduction process-GO:0055114	skyblue4	Not differentially expressed	p450-Cytochrome P450	uncharacterized protein LOC110831538 [Zootermopsis nevadensis]/LOW QUALITY PROTEIN: probable cytochrome P450 6a14 [Zootermopsis nevadensis]	Cytochrome P450, E-class, group I,Cytochrome P450,Cytochrome P450, conserved site	GO:0016705,GO:0055114,GO:0005506,GO:0016705,GO:0020037,GO:0055114	Reactome: REACT_13433	1st level	735.451
Csec_G06600_T1	-	-	-	-	-	-	-	saddlebrown	Not differentially expressed	PIF1-PIF1-like helicase,AAA_30-AAA domain	ATP-dependent DNA helicase PIF1-like [Zootermopsis nevadensis]	DNA helicase Pif1 like,P-loop containing nucleoside triphosphate hydrolase	GO:0000723,GO:0003678,GO:0006281	-	1st level	715.356
Csec_G06485_T1	-	-	-	-	-	-	-	magenta4	Not differentially expressed	-	-	-	-	-	2nd level	706.445
Csec_G10036_T1	-	-	-	-	-	-	-	slateblue2	Not differentially expressed	DUF659-Protein of unknown function (DUF 659)	-	Ribonuclease H-like domain	GO:0003676	-	2nd level	706.002
Csec_G09584_T1	homolog	FBgn0004852	Ac76E	Adenylate cyclases	No info available	instar larval or pupal development-GO:0002165/negative regulation of multicellular organism growth-GO:0040015/response to starvation-GO:0042594	adenylate cyclase-activating G protein-coupled receptor signaling pathway-GO:0007189/cAMP biosynthetic process-GO:0006171	magenta4	Not differentially expressed	Guanylate_cyc-Adenylate and Guanylate cyclase catalytic domain	adenylate cyclase type 2 isoform X1 [Zootermopsis nevadensis]/adenylate cyclase type 2 isoform X2 [Zootermopsis nevadensis]	Adenylyl cyclase class-3/4/guanylyl cyclase, conserved site,Nucleotide cyclase,Adenylyl cyclase class-3/4/guanylyl cyclase	GO:0009190,GO:0016849,GO:0035556	-	2nd level	695.569
Csec_G12235_T2	homolog	FBgn0038722	Nup58	Nuclear pore complex	No info available	-	nucleocytoplasmic transport-GO:0006913	saddlebrown	Not differentially expressed	Nucleoporin_FG2-Nucleoporin FG repeated region	probable nucleoporin Nup58 isoform X1 [Zootermopsis nevadensis]/nucleoporin p58/p45 isoform X2 [Zootermopsis nevadensis]	Nucleoporin p58/p45	GO:0005643,GO:0006913	-	1st level	694.876
Csec_G10692_T3	homolog	FBgn0025186	ari-2	Ring finger domain proteins/Ring-between-ring ubiquitin ligases	No info available	-	positive regulation of proteasomal ubiquitin-dependent protein catabolic process-GO:0032436/protein polyubiquitination-GO:0000209/ubiquitin-dependent protein catabolic process-GO:0006511	darkolivegreen	Not differentially expressed	IBR-IBR domain, a half RING-finger domain,IBR-IBR domain, a half RING-finger domain	potential E3 ubiquitin-protein ligase ariadne-1 isoform X2 [Zootermopsis nevadensis]/LOW QUALITY PROTEIN: potential E3 ubiquitin-protein ligase ariadne-2-like [Zootermopsis nevadensis]	Zinc finger, C6HC-type,Zinc finger, RING-type,Zinc finger, RING/FYVE/PHD-type,Zinc finger, RING-type, conserved site	GO:0005515,GO:0008270,GO:0008270	-	1st level	637.177
Csec_G10279_T3	homolog	FBgn0053519	Unc-89	Calcium/Calmodulin-dependent Protein Kinases	Unc-89 ( Unc-89 ) encodes a titin-like protein located at the midline of the muscle thick filaments that is needed for assembly of a symmetrical sarcomere. It is involved in myogenesis and the Hippo signalling pathway. [Date last reviewed: 2018-11-15]	adult somatic muscle development-GO:0007527/protein localization to M-band-GO:0036309/sarcomere organization-GO:0045214	protein phosphorylation-GO:0006468/regulation of Rho protein signal transduction-GO:0035023	royalblue3	Cluster3	I-set-Immunoglobulin I-set domain,I-set-Immunoglobulin I-set domain,I-set-Immunoglobulin I-set domain,I-set-Immunoglobulin I-set domain,I-set-Immunoglobulin I-set domain,I-set-Immunoglobulin I-set domain,I-set-Immunoglobulin I-set domain,I-set-Immunoglobulin I-set domain,I-set-Immunoglobulin I-set domain,I-set-Immunoglobulin I-set domain,I-set-Immunoglobulin I-set domain,I-set-Immunoglobulin I-se…	obscurin isoform X3 [Zootermopsis nevadensis]	Pleckstrin homology domain,Pleckstrin homology-like domain,Fibronectin, type III,Dbl homology (DH) domain,Protein kinase domain,Immunoglobulin-like domain,Immunoglobulin-like fold,Immunoglobulin subtype,Myosin light chain kinase-related,Immunoglobulin I-set,Protein kinase-like domain,Immunoglobulin subtype 2	GO:0004672,GO:0005524,GO:0006468,GO:0005089,GO:0035023,GO:0005515,GO:0016772	-	DET	616.909
Csec_G15489_T10	homolog	FBgn0031883	Caper	-	No info available	regulation of alternative mRNA splicing, via spliceosome-GO:0000381	mRNA splicing, via spliceosome-GO:0000398	saddlebrown	Not differentially expressed	RRM_1-RNA recognition motif. (a.k.a. RRM, RBD, or RNP domain),RRM_1-RNA recognition motif. (a.k.a. RRM, RBD, or RNP domain),RBM39linker-protein	RNA-binding protein 39 [Zootermopsis nevadensis]/inner nuclear membrane protein Man1 isoform X2 [Zootermopsis nevadensis]	Splicing factor RBM39, linker,Splicing factor, RBM39-like,Nucleotide-binding, alpha-beta plait,RNA recognition motif domain	GO:0003723,GO:0005634,GO:0006397,GO:0003676,GO:0000166	-	2nd level	608.47
Csec_G02703_T1	-	-	-	-	-	-	-	darkolivegreen	Not differentially expressed	-	uncharacterized protein LOC110828077 [Zootermopsis nevadensis]/thyroid adenoma-associated protein homolog [Zootermopsis nevadensis]	-	-	-	2nd level	589.368
Csec_G03986_T1	homolog	FBgn0260004	Snmp1	-	Sensory neuron membrane protein 1 (Snmp1) is a member of the CD36 family of lipoprotein receptors. Snmp1 is expressed in a subset of olfactory neurons. It is required for a normal olfactory response to the male-specific pheromone 11-cis vaccenyl acetate. [Date last reviewed: 2016-06-16]	cell surface receptor signaling pathway-GO:0007166/cellular response to pheromone-GO:0071444/detection of chemical stimulus involved in sensory perception of smell-GO:0050911/lipid homeostasis-GO:0055088/pupariation-GO:0035073/response to pheromone-GO:0019236	-	royalblue3	Cluster2	CD36-family	uncharacterized protein LOC110826830 [Zootermopsis nevadensis]/sensory neuron membrane protein 1-like [Zootermopsis nevadensis]	CD36 antigen	GO:0007155,GO:0016020	-	DET	572.77
Csec_G10033_T1	1:1 ortholog	FBgn0034566	CG9313	Axonemal outer arm dynein intermediate chains	No info available	sensory perception of sound-GO:0007605	cilium movement-GO:0003341/microtubule-based movement-GO:0007018/outer dynein arm assembly-GO:0036158	saddlebrown	Not differentially expressed	-	dynein intermediate chain 2, ciliary [Zootermopsis nevadensis]/WD repeat-containing protein 78-like [Zootermopsis nevadensis]	WD40/YVTN repeat-like-containing domain,WD40 repeat,WD40-repeat-containing domain	GO:0005515	-	2nd level	563.261
Csec_G12728_T1	-	-	-	-	-	-	-	magenta4	Not differentially expressed	-	-	-	-	-	2nd level	561.936
Csec_G02328_T1	1:1 ortholog	FBgn0261786	mi	-	Minus is a protein that can bind to CycE and the SCF ago ubiquitin-ligase complex. Minus regulates CycE turnover and cell proliferation. [Date last reviewed: 2016-06-30]	endomitotic cell cycle-GO:0007113/ovarian nurse cell to oocyte transport-GO:0007300/positive regulation of cell population proliferation-GO:0008284/positive regulation of mitotic cell cycle-GO:0045931/SCF-dependent proteasomal ubiquitin-dependent protein catabolic process-GO:0031146	-	seashell4	Not differentially expressed	-	uncharacterized protein LOC110838746 isoform X1 [Zootermopsis nevadensis]/uncharacterized protein LOC110838746 isoform X2 [Zootermopsis nevadensis]	-	-	-	2nd level	505.507
Csec_G07584_T6	homolog	FBgn0032026	CG7627	ABCC ATP-Binding cassette transporter subfamily	No info available	wound healing-GO:0042060	transmembrane transport-GO:0055085	royalblue3	Not differentially expressed	ABC_membrane-ABC transporter transmembrane region,ABC_tran-ABC transporter	multidrug resistance-associated protein 5-like isoform X5 [Zootermopsis nevadensis]/multidrug resistance-associated protein 5-like isoform X1 [Zootermopsis nevadensis]	ABC transporter, transmembrane domain,ABC transporter-like,ABC transporter, conserved site,ABC transporter type 1, transmembrane domain,P-loop containing nucleoside triphosphate hydrolase,AAA+ ATPase domain	GO:0005524,GO:0016887,GO:0005524,GO:0006810,GO:0016021,GO:0042626,GO:0055085	-	2nd level	449.299
Csec_G11789_T6	homolog	FBgn0028577	hfp	Spliceosome complex A	Half pint (Hfp) is a single stranded nucleic acid binding protein with roles in transcription and RNA splicing. Hfp functions in Myc transcriptional repression and cell growth control, via interaction with the transcription factor hay . [Date last reviewed: 2016-09-01]	alternative mRNA splicing, via spliceosome-GO:0000380/cystoblast division-GO:0007282/mRNA splice site selection-GO:0006376/mRNA splicing, via spliceosome-GO:0000398/negative regulation of cell population proliferation-GO:0008285/negative regulation of growth-GO:0045926/regulation of alternative mRNA splicing, via spliceosome-GO:0000381/regulation of cell growth-GO:0001558	mRNA splicing, via spliceosome-GO:0000398	rosybrown4	Not differentially expressed	RRM_1-RNA recognition motif. (a.k.a. RRM, RBD, or RNP domain),RRM_1-RNA recognition motif. (a.k.a. RRM, RBD, or RNP domain)	poly(U)-binding-splicing factor half pint isoform X5 [Zootermopsis nevadensis]/poly(U)-binding-splicing factor half pint isoform X6 [Zootermopsis nevadensis]	Poly-U binding splicing factor, half-pint,RNA recognition motif domain, eukaryote,Nucleotide-binding, alpha-beta plait,RNA recognition motif domain	GO:0003676,GO:0000166	-	2nd level	444.825
Csec_G00804_T1	-	-	-	-	-	-	-	saddlebrown	Not differentially expressed	-	E3 ubiquitin-protein ligase KCMF1 isoform X3 [Zootermopsis nevadensis]/E3 ubiquitin-protein ligase KCMF1 isoform X1 [Zootermopsis nevadensis]	-	-	-	1st level	440.883
Csec_G02703_T5	-	-	-	-	-	-	-	midnightblue	Not differentially expressed	-	uncharacterized protein LOC110828077 [Zootermopsis nevadensis]	Armadillo-type fold,Armadillo-like helical	GO:0005488	-	2nd level	394.056
Csec_G16765_T1	homolog	FBgn0024887	kin17	-	Insufficient genetic data for FlyBase to solicit a summary. [Date last reviewed: 2016-06-30]	-	cellular response to DNA damage stimulus-GO:0006974/DNA replication-GO:0006260/mRNA splicing, via spliceosome-GO:0000398	saddlebrown	Not differentially expressed	Kin17_mid-curved DNA-binding protein	LOW QUALITY PROTEIN: DNA/RNA-binding protein KIN17 [Zootermopsis nevadensis]	DNA/RNA-binding protein Kin17, conserved domain	-	-	2nd level	355.327
Csec_G09476_T7	-	-	-	-	-	-	-	saddlebrown	Not differentially expressed	-	uncharacterized protein LOC110834013 isoform X12 [Zootermopsis nevadensis]/uncharacterized protein LOC110834013 isoform X6 [Zootermopsis nevadensis]	-	-	-	1st level	300.884
Csec_G12741_T6	homolog	FBgn0035438	PHGPx	Glutathione peroxidases/ peroxidases	Insufficient genetic data for FlyBase to solicit a summary. [Date last reviewed: 2016-06-30]	intestinal stem cell homeostasis-GO:0036335/response to endoplasmic reticulum stress-GO:0034976/response to oxidative stress-GO:0006979	oxidation-reduction process-GO:0055114/response to lipid hydroperoxide-GO:0006982	magenta4	Not differentially expressed	GSHPx-Glutathione peroxidase,AhpC-TSA-AhpC/TSA family	probable phospholipid hydroperoxide glutathione peroxidase isoform X1 [Zootermopsis nevadensis]	Thioredoxin-like fold,Glutathione peroxidase conserved site,Glutathione peroxidase	GO:0004602,GO:0006979,GO:0055114	-	1st level	298.886
Csec_G15710_T1	-	-	-	-	-	-	-	rosybrown4	Not differentially expressed	-	uncharacterized protein LOC110831972 [Zootermopsis nevadensis]	-	-	-	2nd level	272.767
Csec_G00702_T3	homolog	FBgn0003886	alphaTub85E	Alpha-tubulins	α-Tubulin at 85E is the major α-Tubulin constituent of accessory and attachment cells of chordotonal organs. [Date last reviewed: 2016-06-30]	unidimensional cell growth-GO:0009826	microtubule cytoskeleton organization-GO:0000226/microtubule-based process-GO:0007017/mitotic cell cycle-GO:0000278	saddlebrown	Not differentially expressed	Tubulin_C-Tubulin C-terminal domain	tubulin alpha-1C chain-like isoform X7 [Zootermopsis nevadensis]	Tubulin,Tubulin/FtsZ, 2-layer sandwich domain,Tubulin, C-terminal,Alpha tubulin,Tubulin/FtsZ, C-terminal	GO:0003924,GO:0005525,GO:0006184,GO:0043234,GO:0051258,GO:0005200,GO:0005525,GO:0005874,GO:0005874,GO:0007017	-	1st level	259.723
Csec_G11713_T12	-	-	-	-	-	-	-	saddlebrown	Not differentially expressed	DUF659-Protein of unknown function (DUF 659)	-	Ribonuclease H-like domain	GO:0003676	-	2nd level	244.64
Csec_G14053_T1	homolog	FBgn0037633	CG9839	-	Insufficient genetic data for FlyBase to solicit a summary. [Date last reviewed: 2016-06-30]	-	-	saddlebrown	Not differentially expressed	DDE_Tnp_1_7-Transposase IS4	piggyBac transposable element-derived protein 4-like [Zootermopsis nevadensis]	PiggyBac transposable element-derived protein	-	-	2nd level	237.172
Csec_G11349_T1	1:1 ortholog	FBgn0031869	CG18304	-	Insufficient genetic data for FlyBase to solicit a summary. [Date last reviewed: 2016-06-30]	-	regulation of autophagy-GO:0010506	magenta4	Not differentially expressed	SOGA-Protein SOGA	early endosome antigen 1 isoform X4 [Zootermopsis nevadensis]/protein MLP1 homolog isoform X2 [Zootermopsis nevadensis]	Protein SOGA	GO:0005615,GO:0010506	-	2nd level	236.506
Csec_G15277_T1	-	-	-	-	-	-	-	saddlebrown	Not differentially expressed	zf-U11-48K-U11-48K-like CHHC zinc finger	U11/U12 small nuclear ribonucleoprotein 48 kDa protein-like isoform X1 [Zootermopsis nevadensis]/splicing regulatory glutamine/lysine-rich protein 1-like isoform X2 [Zootermopsis nevadensis]	TRM13/UPF0224 family, U11-48K-like CHHC zinc finger domain	-	-	2nd level	227.074
Csec_G00884_T1	homolog	FBgn0001313	kl-2	Axonemal inner arm dynein heavy chains	No info available	-	cilium movement-GO:0003341/microtubule-based movement-GO:0007018	saddlebrown	Not differentially expressed	DHC_N1-Dynein heavy chain, N-terminal region 1	dynein heavy chain 2, axonemal-like [Zootermopsis nevadensis]/dynein heavy chain 10, axonemal-like, partial [Zootermopsis nevadensis]	Dynein heavy chain,Dynein heavy chain, domain-1	GO:0003777,GO:0007018	-	2nd level	225.468
Csec_G02935_T7	-	-	-	-	-	-	-	skyblue4	Not differentially expressed	-	uncharacterized protein LOC110832430 isoform X3 [Zootermopsis nevadensis]/uncharacterized protein LOC110832430 isoform X4 [Zootermopsis nevadensis]	-	-	-	2nd level	220.272
Csec_G05059_T4	homolog	FBgn0261046	Dscam3	Down syndrome cell-adhesion molecules	Down syndrome cell adhesion molecule 3 is a large transmembrane protein that functions in homophilic cell adhesion. It may also function as an axon guidance receptor. [Date last reviewed: 2016-06-23]	-	axon guidance-GO:0007411/dendrite self-avoidance-GO:0070593/homophilic cell adhesion via plasma membrane adhesion molecules-GO:0007156	saddlebrown	Not differentially expressed	Ig_3-Immunoglobulin domain,Ig_3-Immunoglobulin domain,Ig_3-Immunoglobulin domain,Ig_3-Immunoglobulin domain,Ig_3-Immunoglobulin domain,Ig_3-Immunoglobulin domain,I-set-Immunoglobulin I-set domain,I-set-Immunoglobulin I-set domain,I-set-Immunoglobulin I-set domain,I-set-Immunoglobulin I-set domain,I-set-Immunoglobulin I-set domain,I-set-Immunoglobulin I-set domain,fn3-Fibronectin type III domain,f…	Down syndrome cell adhesion molecule-like protein Dscam2 isoform X3 [Zootermopsis nevadensis]/Down syndrome cell adhesion molecule-like protein Dscam2 isoform X1 [Zootermopsis nevadensis]	Immunoglobulin V-set, subgroup,Fibronectin, type III,Immunoglobulin subtype,Immunoglobulin-like domain,Immunoglobulin-like fold,Immunoglobulin I-set,Immunoglobulin subtype 2	GO:0005515	-	1st level	219.982
Csec_G05865_T1	-	-	-	-	-	-	-	slateblue2	Not differentially expressed	Transposase_1-Transposase (partial DDE domain),DDE_3-DDE superfamily endonuclease	putative uncharacterized protein FLJ37770 [Zootermopsis nevadensis]/histone-lysine N-methyltransferase SETMAR-like [Zootermopsis nevadensis]	Transposase, type 1	-	-	2nd level	215.408
Csec_G14422_T2	homolog	FBgn0035026	Fcp1	Haloacid dehalogenases protein phosphatases	No info available	-	dephosphorylation of RNA polymerase II C-terminal domain-GO:0070940/protein dephosphorylation-GO:0006470	saddlebrown	Cluster5	NIF-NLI interacting factor-like phosphatase,PTCB-BRCT-twin BRCT domain,BRCT-BRCA1 C Terminus (BRCT) domain	RNA polymerase II subunit A C-terminal domain phosphatase [Zootermopsis nevadensis]	HAD-like domain,BRCT domain,NLI interacting factor,Single hybrid motif,FCP1-like phosphatase, phosphatase domain	GO:0004721,GO:0005634,GO:0005515	-	DET	213.3
Csec_G09561_T1	-	-	-	-	-	-	-	saddlebrown	Not differentially expressed	-	-	-	-	-	2nd level	205.727
Csec_PG00721_T1	-	-	-	-	-	-	-	midnightblue	Not differentially expressed	NAD-GH-NAD-specific glutamate dehydrogenase,NAD-GH-NAD-specific glutamate dehydrogenase	-	Glutamate dehydrogenase, NAD-specific	-	-	2nd level	193.529
Csec_G10615_T2	homolog	FBgn0001139	gro	Negative Regulators of Toll-NF-KappaB Signaling Pathway	Groucho (Gro) is a global developmental co-repressor in conjunction with manifold DNA-binding repressor partner proteins, which tether it to target promoters. Groucho functions downstream of key signaling pathways such as Wg/Wnt and Dpp/TGF-beta. Notably, phosphorylation of Gro in response to MAPK activation weakens its repressor capacity. [Date last reviewed: 2016-09-01]	epidermal growth factor receptor signaling pathway-GO:0007173/fibroblast growth factor receptor signaling pathway-GO:0008543/negative regulation of canonical Wnt signaling pathway-GO:0090090/negative regulation of Toll signaling pathway-GO:0045751/negative regulation of transcription by RNA polymerase II-GO:0000122/negative regulation of transcription, DNA-templated-GO:0045892/nervous system deve…	negative regulation of canonical Wnt signaling pathway-GO:0090090/sex determination, primary response to X:A ratio-GO:0007541	saddlebrown	Not differentially expressed	WD40-WD domain, G-beta repeat,WD40-WD domain, G-beta repeat,WD40-WD domain, G-beta repeat	protein groucho-like isoform X3 [Zootermopsis nevadensis]/protein groucho-like isoform X2 [Zootermopsis nevadensis]	WD40/YVTN repeat-like-containing domain,WD40 repeat, conserved site,WD40-repeat-containing domain,WD40 repeat,Groucho/transducin-like enhancer	GO:0005634,GO:0006355,GO:0005515	-	1st level	193.16
Csec_G11119_T3	homolog	FBgn0035720	CG10077	-	No info available	-	-	saddlebrown	Not differentially expressed	Helicase_C-Helicase conserved C-terminal domain	ATP-dependent RNA helicase dbp2-like isoform X1 [Zootermopsis nevadensis]	Helicase, C-terminal,P-loop containing nucleoside triphosphate hydrolase	-	-	2nd level	191.327
Csec_G10626_T1	-	-	-	-	-	-	-	skyblue4	Not differentially expressed	-	homeobox protein orthopedia-like isoform X2 [Zootermopsis nevadensis]/putative glycerol kinase 5 isoform X2 [Zootermopsis nevadensis]	-	-	-	2nd level	188.764
Csec_G14299_T1	homolog	FBgn0035830	CG8209	-	No info available	-	-	midnightblue	Not differentially expressed	UBX-UBX domain	UBX domain-containing protein 1 isoform X1 [Zootermopsis nevadensis]/UBX domain-containing protein 1 isoform X2 [Zootermopsis nevadensis]	UBX domain,Ubiquitin-related domain	GO:0005515	-	2nd level	186.502
Csec_G13878_T1	-	-	-	-	-	-	-	lavender	Not differentially expressed	MBF2-Transcription activator MBF2	-	-	-	-	2nd level	122.753
Csec_G09584_T5	homolog	FBgn0004852	Ac76E	Adenylate cyclases	No info available	instar larval or pupal development-GO:0002165/negative regulation of multicellular organism growth-GO:0040015/response to starvation-GO:0042594	adenylate cyclase-activating G protein-coupled receptor signaling pathway-GO:0007189/cAMP biosynthetic process-GO:0006171	royalblue3	Not differentially expressed	Guanylate_cyc-Adenylate and Guanylate cyclase catalytic domain	adenylate cyclase type 2 isoform X1 [Zootermopsis nevadensis]/adenylate cyclase type 2 isoform X2 [Zootermopsis nevadensis]	Adenylyl cyclase class-3/4/guanylyl cyclase, conserved site,Nucleotide cyclase,Adenylyl cyclase class-3/4/guanylyl cyclase	GO:0009190,GO:0016849,GO:0035556	-	2nd level	122.015
Csec_G15350_T2	homolog	FBgn0026060	Mipp2	Phosphatidylinositol phosphate and inositol phosphate phosphatases	No info available	-	dephosphorylation-GO:0016311/TOR signaling-GO:0031929	magenta4	Not differentially expressed	His_Phos_2-Histidine phosphatase superfamily (branch 2)	multiple inositol polyphosphate phosphatase 1-like isoform X1 [Zootermopsis nevadensis]	Histidine phosphatase superfamily,Histidine phosphatase superfamily, clade-2,Histidine acid phosphatase, eukaryotic	GO:0016791,GO:0003993	-	2nd level	121.997
Csec_G01952_T11	1:1 ortholog	FBgn0039156	CG6178	Acyl-CoA Synthetases	No info available	acyl-CoA metabolic process-GO:0006637/fatty-acyl-CoA biosynthetic process-GO:0046949/long-chain fatty acid metabolic process-GO:0001676	fatty acid biosynthetic process-GO:0006633	firebrick2	Not differentially expressed	AMP-binding-AMP-binding enzyme,AMP-binding_C-AMP-binding enzyme C-terminal domain	4-coumarate--CoA ligase 1-like [Zootermopsis nevadensis]	AMP-binding, conserved site,AMP-binding enzyme C-terminal domain,Luciferase, N-terminal domain,AMP-dependent synthetase/ligase	GO:0008218,GO:0003824,GO:0008152	-	2nd level	121.477
Csec_G12115_T3	homolog	FBgn0035027	CG3511	Spliceosome complex C, P/ Cyclophilins	No info available	-	protein peptidyl-prolyl isomerization-GO:0000413	seashell4	Cluster3	WD40-WD domain, G-beta repeat,WD40-WD domain, G-beta repeat,WD40-WD domain, G-beta repeat	peptidylprolyl isomerase domain and WD repeat-containing protein 1 isoform X1 [Zootermopsis nevadensis]	WD40/YVTN repeat-like-containing domain,WD40-repeat-containing domain,WD40 repeat	GO:0005515	-	DET	118.68
Csec_G12655_T4	-	-	-	-	-	-	-	magenta4	Not differentially expressed	-	uncharacterized protein LOC110827445 [Zootermopsis nevadensis]	-	-	-	2nd level	117.504
Csec_G16061_T1	-	-	-	-	-	-	-	saddlebrown	Not differentially expressed	DDE_1-DDE superfamily endonuclease	tigger transposable element-derived protein 6-like [Zootermopsis nevadensis]	DDE superfamily endonuclease, CENP-B-like	GO:0003676	-	2nd level	115.708
Csec_G08027_T20	homolog	FBgn0264574	Glut1	SLC2 Family of hexose sugar transporters	No info available	glucose homeostasis-GO:0042593/positive regulation of peptide hormone secretion-GO:0090277	transmembrane transport-GO:0055085	saddlebrown	Not differentially expressed	Sugar_tr-Sugar (and other) transporter,MFS_1-Major Facilitator Superfamily	glucose transporter type 1 isoform X5 [Zootermopsis nevadensis]/glucose transporter type 1 isoform X8 [Zootermopsis nevadensis]	Major facilitator superfamily domain, general substrate transporter,Major facilitator superfamily domain,General substrate transporter,Sugar/inositol transporter,Sugar transporter, conserved site	GO:0016020,GO:0022891,GO:0055085,,GO:0005215,GO:0006810,GO:0016020,GO:0055085,GO:0016021,GO:0022857,GO:0055085	Reactome: REACT_15518	2nd level	113.061
Csec_G10411_T1	1:1 ortholog	FBgn0032192	CG5731	Alpha-galactosidases	Insufficient genetic data for FlyBase to solicit a summary. [Date last reviewed: 2016-06-30]	-	glycoside catabolic process-GO:0016139/glycosylceramide catabolic process-GO:0046477/oligosaccharide metabolic process-GO:0009311	slateblue2	Not differentially expressed	Melibiase_2-Alpha galactosidase A,Melibiase-Melibiase	alpha-N-acetylgalactosaminidase-like [Zootermopsis nevadensis]	Glycoside hydrolase, family 27,Glycoside hydrolase, superfamily,Glycoside hydrolase, clan GH-D,Glycosyl hydrolase, family 13, all-beta,Aldolase-type TIM barrel	GO:0003824,GO:0004553,GO:0005975	KEGG: 00052+3.2.1.22|KEGG: 00561+3.2.1.22|KEGG: 00600+3.2.1.22|KEGG: 00603+3.2.1.22|MetaCyc: PWY-6527	1st level	110.432
Csec_G05156_T5	homolog	FBgn0262739	AGO1	-	Argonaute-1 is an Argonaute/Piwi family protein, which interacts with microRNAs to form miRNA-induced silencing complexes (miRISCs). miRISCs are guided to target and repress mRNAs either by transcript destabilisation, translational inhibition, or both. [Date last reviewed: 2016-06-23]	chromatin silencing-GO:0006342/female germ-line stem cell population maintenance-GO:0036099/gene silencing by miRNA-GO:0035195/germarium-derived female germ-line cyst formation-GO:0030727/germarium-derived oocyte fate determination-GO:0007294/habituation-GO:0046959/mRNA catabolic process-GO:0006402/mRNA cleavage involved in gene silencing by miRNA-GO:0035279/negative regulation of translation-GO:…	RNA interference-GO:0016246/synapse assembly-GO:0007416	saddlebrown	Not differentially expressed	ArgoN-N-terminal domain of argonaute,ArgoL1-Argonaute linker 1 domain	protein argonaute-2-like isoform X3 [Zootermopsis nevadensis]/protein argonaute-2-like isoform X1 [Zootermopsis nevadensis]	Domain of unknown function DUF1785,PAZ domain	GO:0005515	Reactome: REACT_12472	2nd level	94.5496
Csec_G07483_T1	-	-	-	-	-	-	-	saddlebrown	Not differentially expressed	Retrotran_gag_2-gag-polypeptide of LTR copia-type	-	Zinc finger, CCHC-type	GO:0003676,GO:0008270	-	1st level	94.0065
Csec_G16353_T1	-	-	-	-	-	-	-	rosybrown4	Not differentially expressed	RVT_1-Reverse transcriptase (RNA-dependent DNA polymerase)	uncharacterized protein LOC110828330 [Zootermopsis nevadensis]	Reverse transcriptase domain	-	-	2nd level	92.6012
Csec_G14569_T1	-	-	-	-	-	-	-	midnightblue	Not differentially expressed	DDE_Tnp_1_7-Transposase IS4,Tnp_zf-ribbon_2-DDE_Tnp_1-like zinc-ribbon	piggyBac transposable element-derived protein 4-like [Zootermopsis nevadensis]	PiggyBac transposable element-derived protein	-	-	2nd level	90.2593
Csec_G07153_T3	homolog	FBgn0027889	ball	CK1 Kinases	Ballchen (Ball) is a nuclear serine/threonine kinase that regulates chromatin organization through phosphorylation of baf . It contributes to stem cell maintenance in various tissues, as well as chromosome condensation and segregation in meiosis. [Date last reviewed: 2016-09-15]	chromosome condensation-GO:0030261/female germ-line stem cell population maintenance-GO:0036099/female meiotic nuclear division-GO:0007143/flight-GO:0060361/histone phosphorylation-GO:0016572/male germ-line stem cell population maintenance-GO:0036098/meiotic cell cycle-GO:0051321/mitotic sister chromatid segregation-GO:0000070/mitotic spindle organization-GO:0007052/neuronal stem cell population …	peptidyl-serine phosphorylation-GO:0018105/peptidyl-threonine phosphorylation-GO:0018107/protein phosphorylation-GO:0006468	skyblue4	Not differentially expressed	Pkinase-Protein kinase domain,Pkinase_Tyr-Protein tyrosine kinase	serine/threonine-protein kinase VRK1-like [Zootermopsis nevadensis]	Protein kinase, ATP binding site,Serine/threonine-protein kinase, active site,Protein kinase domain,Serine/threonine/dual specificity protein kinase, catalytic domain,Protein kinase-like domain	GO:0004672,GO:0005524,GO:0006468,GO:0004674,GO:0006468,GO:0005524,GO:0016772	-	2nd level	89.706
Csec_G13022_T1	1:1 ortholog	FBgn0003463	sog	-	short gastrulation ( sog ) encodes a secreted BMP antagonist that is expressed in the embryonic ventral neuroectoderm. sog product promotes neural development by preventing dorsally produced dpp from diffusing into the neuroectoderm and suppressing expression of neural genes. sog protein also diffuses dorsally where it helps establish a BMP activity gradient essential for partitioning that domain…	imaginal disc-derived wing vein morphogenesis-GO:0008586/maternal specification of dorsal/ventral axis, oocyte, soma encoded-GO:0007313/posterior Malpighian tubule development-GO:0061328/ring gland development-GO:0035271	amnioserosa formation-GO:0007378/BMP signaling pathway-GO:0030509/ectoderm development-GO:0007398/negative regulation of transforming growth factor beta receptor signaling pathway-GO:0030512/positive regulation of transforming growth factor beta receptor signaling pathway-GO:0030511/regulation of BMP signaling pathway-GO:0030510/zygotic determination of anterior/posterior axis, embryo-GO:0007354	seashell4	Not differentially expressed	-	dorsal-ventral patterning protein Sog [Zootermopsis nevadensis]	CHRD	-	-	2nd level	87.8736
Csec_G04435_T2	-	-	-	-	-	-	-	skyblue4	Not differentially expressed	CAP-ZIP_m-WASH complex subunit CAP-Z interacting, central region	WASH complex subunit 2-like isoform X4 [Zootermopsis nevadensis]/WASH complex subunit 2-like isoform X2 [Zootermopsis nevadensis]	FAM21/CAPZIP domain	-	-	1st level	86.189
Csec_G06082_T29	homolog	FBgn0037716	Son	-	Insufficient genetic data for FlyBase to solicit a summary. [Date last reviewed: 2016-06-30]	-	mRNA processing-GO:0006397/regulation of cell cycle-GO:0051726/regulation of mRNA splicing, via spliceosome-GO:0048024	rosybrown4	Not differentially expressed	-	LOW QUALITY PROTEIN: bromodomain and WD repeat-containing protein 3-like [Zootermopsis nevadensis]	-	-	-	2nd level	86.0253
Csec_G10624_T1	homolog	FBgn0028424	JhI-26	-	Juvenile hormone-inducible protein 26 (JhI-26) is a sperm protein. Overexpression of JhI-26 in males causes upregulation of the male accessory gland protein (Acp) gene CG10433 , higher embryonic lethality and reduction of receptivity to remating in mated females. [Date last reviewed: 2016-09-01]	regulation of female receptivity-GO:0045924	-	firebrick2	Not differentially expressed	EcKinase-Ecdysteroid kinase,DUF1679-Protein of unknown function (DUF1679),APH-Phosphotransferase enzyme family	uncharacterized protein LOC110836597 [Zootermopsis nevadensis]/uncharacterized protein LOC110836596 [Zootermopsis nevadensis]	Protein of unknown function DUF227,CHK kinase-like,Protein kinase-like domain	GO:0016772	-	2nd level	82.7176
Csec_G01202_T3	homolog	FBgn0264494	CG17646	ABCG ATP-Binding cassette transporter subfamily	No info available	triglyceride metabolic process-GO:0006641	transmembrane transport-GO:0055085	lightslateblue	Not differentially expressed	ABC_tran-ABC transporter,ABC2_membrane-ABC-2 type transporter	ATP-binding cassette sub-family G member 1 isoform X1 [Zootermopsis nevadensis]/ATP-binding cassette sub-family G member 1 isoform X2 [Zootermopsis nevadensis]	ABC transporter-like,P-loop containing nucleoside triphosphate hydrolase,ABC transporter, conserved site,AAA+ ATPase domain,ABC-2 type transporter	GO:0005524,GO:0016887,GO:0016020	-	2nd level	82.1281
Csec_G05156_T4	homolog	FBgn0262739	AGO1	-	Argonaute-1 is an Argonaute/Piwi family protein, which interacts with microRNAs to form miRNA-induced silencing complexes (miRISCs). miRISCs are guided to target and repress mRNAs either by transcript destabilisation, translational inhibition, or both. [Date last reviewed: 2016-06-23]	chromatin silencing-GO:0006342/female germ-line stem cell population maintenance-GO:0036099/gene silencing by miRNA-GO:0035195/germarium-derived female germ-line cyst formation-GO:0030727/germarium-derived oocyte fate determination-GO:0007294/habituation-GO:0046959/mRNA catabolic process-GO:0006402/mRNA cleavage involved in gene silencing by miRNA-GO:0035279/negative regulation of translation-GO:…	RNA interference-GO:0016246/synapse assembly-GO:0007416	royalblue3	Not differentially expressed	ArgoN-N-terminal domain of argonaute,ArgoL1-Argonaute linker 1 domain	protein argonaute-2-like isoform X3 [Zootermopsis nevadensis]/protein argonaute-2-like isoform X1 [Zootermopsis nevadensis]	Domain of unknown function DUF1785,PAZ domain	GO:0005515	Reactome: REACT_12472	1st level	79.3889
Csec_G10925_T3	homolog	FBgn0040238	Best1	Bestrophins	Bestrophin 1 (Best1) is a Ca-activated Cl channel. In Drosophila S2 cells, the Best1 current is activated by calcium and by cell swelling and plays a role in cell volume regulation. [Date last reviewed: 2016-06-30]	cell volume homeostasis-GO:0006884/cellular water homeostasis-GO:0009992/chloride transport-GO:0006821	-	indianred1	Not differentially expressed	Bestrophin-Bestrophin, RFP-TM, chloride channel	LOW QUALITY PROTEIN: uncharacterized protein LOC110837401 [Zootermopsis nevadensis]/bestrophin-2-like [Zootermopsis nevadensis]	Bestrophin/UPF0187,Bestrophin	-	-	2nd level	79.1464
Csec_G05741_T3	-	-	-	-	-	-	-	seashell4	Not differentially expressed	BEN-BEN domain	protein BANP-like [Zootermopsis nevadensis]	BEN domain	-	-	1st level	76.9532
Csec_G02364_T2	homolog	FBgn0032749	Phlpp	Metal-Dependent Protein Phosphatases	No info available	protein dephosphorylation-GO:0006470/regulation of apoptotic process-GO:0042981	protein dephosphorylation-GO:0006470	rosybrown4	Not differentially expressed	LRR_8-Leucine rich repeat,LRR_8-Leucine rich repeat,PP2C-Protein phosphatase 2C	protein phosphatase PHLPP-like protein isoform X5 [Zootermopsis nevadensis]/protein phosphatase PHLPP-like protein isoform X1 [Zootermopsis nevadensis]	Leucine-rich repeat,Protein phosphatase 2C (PP2C)-like domain,Leucine-rich repeat, typical subtype	GO:0003824,GO:0005515	-	2nd level	76.2934
Csec_G15492_T6	homolog	FBgn0031637	mxt	-	Mextli (Mxt) binds to eIF-4E and to eIF-3p40 and promotes translation. Mxt roles include maintenance of germline stem cells and it is also involved in early embryogenesis. [Date last reviewed: 2016-08-25]	female germ-line stem cell population maintenance-GO:0036099/positive regulation of translation-GO:0045727/regulation of formation of translation initiation ternary complex-GO:1901190	positive regulation of translation-GO:0045727/regulation of formation of translation initiation ternary complex-GO:1901190	saddlebrown	Cluster5	KH_1-KH domain	eukaryotic translation initiation factor 4E-binding protein Mextli isoform X1 [Zootermopsis nevadensis]	MIF4-like, type 1/2/3,K Homology domain,K Homology domain, type 1	GO:0003723	-	DET	74.7342
Csec_G05945_T1	-	-	-	-	-	-	-	slateblue2	Not differentially expressed	Transposase_1-Transposase (partial DDE domain)	uncharacterized protein LOC110839929 [Zootermopsis nevadensis]/histone-lysine N-methyltransferase SETMAR-like [Zootermopsis nevadensis]	Ribonuclease H-like domain,Transposase, type 1	GO:0003676	-	2nd level	73.1589
Csec_G08322_T1	-	-	-	-	-	-	-	slateblue2	Not differentially expressed	RVT_1-Reverse transcriptase (RNA-dependent DNA polymerase)	uncharacterized protein LOC110828330 [Zootermopsis nevadensis]	Reverse transcriptase domain	-	-	2nd level	66.9453
Csec_G09474_T4	homolog	FBgn0033196	CG1358	-	Insufficient genetic data for FlyBase to solicit a summary. [Date last reviewed: 2016-06-30]	-	heme export-GO:0097037/transmembrane transport-GO:0055085	saddlebrown	Not differentially expressed	MFS_1-Major Facilitator Superfamily,OATP-Organic Anion Transporter Polypeptide (OATP) family	feline leukemia virus subgroup C receptor-related protein 2-like isoform X3 [Zootermopsis nevadensis]	Major facilitator superfamily domain, general substrate transporter,Major facilitator superfamily domain,Major facilitator superfamily	GO:0016021,GO:0055085	-	2nd level	66.263
Csec_G07516_T1	homolog	FBgn0032979	Clamp	C2H2 Zinc finger transcription factors	Chromatin-linked adaptor for MSL proteins is a zinc finger protein that is required to recruit the dosage compensation complex. It is essential in both males and females. It also functions outside of the dosage compensation pathway. [Date last reviewed: 2016-06-30]	-	-	skyblue4	Not differentially expressed	zf-C2H2_6-C2H2-type zinc finger,zf-C2H2_6-C2H2-type zinc finger,RNase_H-RNase H,zf-met-Zinc-finger of C2H2 type,zf-met-Zinc-finger of C2H2 type	zinc finger protein 271-like isoform X1 [Zootermopsis nevadensis]	Ribonuclease H-like domain,Ribonuclease H domain,Zinc finger, C2H2,Zinc finger, C2H2-like,Zinc finger C2H2-type/integrase DNA-binding domain	GO:0003676,GO:0004523,GO:0046872,GO:0003676	-	2nd level	64.8843
Csec_G18173_T1	-	-	-	-	-	-	-	royalblue3	Not differentially expressed	RVT_1-Reverse transcriptase (RNA-dependent DNA polymerase)	uncharacterized protein LOC110840825 [Zootermopsis nevadensis]	Endonuclease/exonuclease/phosphatase,Reverse transcriptase domain,Zinc finger, CCHC-type	GO:0003676,GO:0008270	-	2nd level	64.4374
Csec_G01029_T1	1:1 ortholog	FBgn0016976	stnA	Stonins	No info available	synaptic vesicle endocytosis-GO:0048488/synaptic vesicle transport-GO:0048489	-	lightslateblue	Not differentially expressed	-	protein stoned-A [Zootermopsis nevadensis]	-	-	-	1st level	60.8605
Csec_G17087_T1	homolog	FBgn0020309	crol	C2H2 Zinc finger transcription factors	Crooked legs is a zinc finger transcription factor induced by 20-hydroxyecdysone at the onset of metamorphosis. It regulates wg transcription and cell cycle progression in the Drosophila wing. Its over-expression in the eye accelerates the cell cycle and de-represses silenced genes. [Date last reviewed: 2016-08-25]	cell adhesion-GO:0007155/heterochromatin organization involved in chromatin silencing-GO:0070868/imaginal disc-derived wing morphogenesis-GO:0007476/negative regulation of transcription, DNA-templated-GO:0045892/negative regulation of Wnt signaling pathway-GO:0030178/positive regulation of mitotic cell cycle-GO:0045931/regulation of chromatin silencing-GO:0031935/regulation of transcription by RN…	-	midnightblue	Not differentially expressed	zf-met-Zinc-finger of C2H2 type,zf-met-Zinc-finger of C2H2 type,zf-met-Zinc-finger of C2H2 type,zf-met-Zinc-finger of C2H2 type,zf-met-Zinc-finger of C2H2 type,zf-met-Zinc-finger of C2H2 type,zf-met-Zinc-finger of C2H2 type,zf-met-Zinc-finger of C2H2 type,zf-met-Zinc-finger of C2H2 type,zf-met-Zinc-finger of C2H2 type,zf-C2H2_6-C2H2-type zinc finger,zf-C2H2_6-C2H2-type zinc finger,zf-C2H2_6-C2H2-…	zinc finger protein 271-like [Zootermopsis nevadensis]/zinc finger protein OZF-like [Zootermopsis nevadensis]	TRASH domain,Zinc finger C2H2-type/integrase DNA-binding domain,Zinc finger, C2H2-like,Zinc finger, C2H2	GO:0046872,GO:0003676	-	2nd level	59.7758
Csec_G07515_T1	-	-	-	-	-	-	-	lavender	Not differentially expressed	Exo_endo_phos_2-Endonuclease-reverse transcriptase	-	Endonuclease/exonuclease/phosphatase	-	-	1st level	59.4262
Csec_G15160_T1	homolog	FBgn0265574	Cdc5	Spliceosome complex B, C, P/SANT-MYB domain transcription regulators	Insufficient genetic data for FlyBase to solicit a summary. [Date last reviewed: 2016-06-30]	-	mRNA splicing, via spliceosome-GO:0000398	saddlebrown	Not differentially expressed	Myb_Cef-pre-mRNA splicing factor component	cell division cycle 5-like protein [Zootermopsis nevadensis]	Domain of unknown function DUF3351	-	-	2nd level	58.8836
Csec_G13436_T1	-	-	-	-	-	-	-	saddlebrown	Not differentially expressed	RVT_1-Reverse transcriptase (RNA-dependent DNA polymerase)	uncharacterized protein LOC110828330 [Zootermopsis nevadensis]	Reverse transcriptase domain	-	-	2nd level	57.8085
Csec_G14506_T3	-	-	-	-	-	-	-	darkolivegreen	Not differentially expressed	-	-	-	-	-	2nd level	55.6375
Csec_G18195_T1	-	-	-	-	-	-	-	saddlebrown	Not differentially expressed	-	-	-	-	-	1st level	53.3805
Csec_G17355_T4	homolog	FBgn0034859	CG3520	-	No info available	-	-	saddlebrown	Not differentially expressed	DUF3730-Protein of unknown function (DUF3730),Focadhesin-Focadhesin	focadhesin isoform X1 [Zootermopsis nevadensis]	Armadillo-type fold,Domain of unknown function DUF3730	GO:0005488	-	2nd level	52.1254
Csec_G14086_T3	-	-	-	-	-	-	-	slateblue2	Not differentially expressed	DDE_1-DDE superfamily endonuclease	tigger transposable element-derived protein 6-like [Zootermopsis nevadensis]	DDE superfamily endonuclease, CENP-B-like	GO:0003676	-	1st level	49.9314
Csec_G07153_T2	1:1 ortholog	FBgn0027889	ball	CK1 Kinases	Ballchen (Ball) is a nuclear serine/threonine kinase that regulates chromatin organization through phosphorylation of baf . It contributes to stem cell maintenance in various tissues, as well as chromosome condensation and segregation in meiosis. [Date last reviewed: 2016-09-15]	chromosome condensation-GO:0030261/female germ-line stem cell population maintenance-GO:0036099/female meiotic nuclear division-GO:0007143/flight-GO:0060361/histone phosphorylation-GO:0016572/male germ-line stem cell population maintenance-GO:0036098/meiotic cell cycle-GO:0051321/mitotic sister chromatid segregation-GO:0000070/mitotic spindle organization-GO:0007052/neuronal stem cell population …	peptidyl-serine phosphorylation-GO:0018105/peptidyl-threonine phosphorylation-GO:0018107/protein phosphorylation-GO:0006468	saddlebrown	Cluster5	Pkinase-Protein kinase domain,Pkinase_Tyr-Protein tyrosine kinase	serine/threonine-protein kinase VRK1-like [Zootermopsis nevadensis]	Protein kinase, ATP binding site,Serine/threonine-protein kinase, active site,Protein kinase domain,Serine/threonine/dual specificity protein kinase, catalytic domain,Protein kinase-like domain	GO:0016772,GO:0004674,GO:0006468,GO:0005524,GO:0004672,GO:0005524,GO:0006468	-	DET	49.7826
Csec_G15655_T1	-	-	-	-	-	-	-	saddlebrown	Not differentially expressed	-	uncharacterized protein LOC110828330 [Zootermopsis nevadensis]	-	-	-	2nd level	47.6415
Csec_G15224_T1	1:1 ortholog	FBgn0028646	aralar1	SLC25 Family of Mitochondrial Transporters	Insufficient genetic data for FlyBase to solicit a summary. [Date last reviewed: 2016-06-30]	wound healing-GO:0042060	aspartate transmembrane transport-GO:0015810/L-glutamate transmembrane transport-GO:0015813/malate-aspartate shuttle-GO:0043490/mitochondrial calcium ion transmembrane transport-GO:0006851/mitochondrial transport-GO:0006839	slateblue2	Cluster3	Mito_carr-Mitochondrial carrier protein,Mito_carr-Mitochondrial carrier protein,Mito_carr-Mitochondrial carrier protein,EF-hand_6-EF-hand domain,EF-hand_1-EF hand,EF-hand_8-EF-hand domain pair,EF-hand_5-EF hand	calcium-binding mitochondrial carrier protein Aralar1 isoform X4 [Zootermopsis nevadensis]	Mitochondrial carrier protein,EF-hand domain pair,Mitochondrial carrier domain,EF-hand domain,Mitochondrial substrate/solute carrier	GO:0005509,GO:0055085	-	DET	46.3864
Csec_G17379_T1	-	-	-	-	-	-	-	darkolivegreen	Not differentially expressed	-	-	Endonuclease/exonuclease/phosphatase	-	-	1st level	44.3396
Csec_G05668_T1	-	-	-	-	-	-	-	midnightblue	Not differentially expressed	RVT_1-Reverse transcriptase (RNA-dependent DNA polymerase)	uncharacterized protein LOC110841004, partial [Zootermopsis nevadensis]/uncharacterized protein LOC110840902 [Zootermopsis nevadensis]	Reverse transcriptase domain	-	-	1st level	44.0853
Csec_G02877_T1	homolog	FBgn0051871	CG31871	-	No info available	-	cellular lipid metabolic process-GO:0044255	skyblue4	Not differentially expressed	Abhydro_lipase-Partial alpha/beta-hydrolase lipase region,Abhydrolase_1-alpha/beta hydrolase fold,Hydrolase_4-Serine aminopeptidase, S33	lipase 3-like [Zootermopsis nevadensis]	Alpha/beta hydrolase fold-1,Partial AB-hydrolase lipase domain,Alpha/Beta hydrolase fold,Lipase, eukaryotic	GO:0006629,GO:0016788	-	2nd level	43.8365
Csec_G14369_T1	homolog	FBgn0038047	CG5245	C2H2 Zinc finger transcription factors	No info available	-	-	seashell4	Not differentially expressed	zf-met-Zinc-finger of C2H2 type,zf-met-Zinc-finger of C2H2 type,zf-met-Zinc-finger of C2H2 type,zf-met-Zinc-finger of C2H2 type,zf-met-Zinc-finger of C2H2 type,zf-met-Zinc-finger of C2H2 type,zf-met-Zinc-finger of C2H2 type,zf-met-Zinc-finger of C2H2 type,zf-met-Zinc-finger of C2H2 type,zf-met-Zinc-finger of C2H2 type,zf-met-Zinc-finger of C2H2 type,zf-C2H2-Zinc finger, C2H2 type,zf-C2H2_4-C2H2-t…	zinc finger protein 271-like [Zootermopsis nevadensis]/zinc finger protein 2 homolog isoform X5 [Zootermopsis nevadensis]	TRASH domain,Zinc finger, C2H2,Zinc finger, C2H2-like,Zinc finger C2H2-type/integrase DNA-binding domain	GO:0046872,GO:0003676	-	1st level	39.3335
Csec_G07962_T1	-	-	-	-	-	-	-	saddlebrown	Not differentially expressed	-	-	-	-	-	1st level	37.1237
Csec_G13070_T2	-	-	-	-	-	-	-	saddlebrown	Not differentially expressed	RVT_1-Reverse transcriptase (RNA-dependent DNA polymerase),Exo_endo_phos_2-Endonuclease-reverse transcriptase	uncharacterized protein LOC110828330 [Zootermopsis nevadensis]	Endonuclease/exonuclease/phosphatase,Reverse transcriptase domain	-	-	2nd level	36.9805
Csec_G16835_T1	-	-	-	-	-	-	-	midnightblue	Not differentially expressed	-	putative uncharacterized protein FLJ37770 [Zootermopsis nevadensis]	-	-	-	2nd level	36.444
Csec_G17127_T1	-	-	-	-	-	-	-	skyblue4	Not differentially expressed	DDE_Tnp_1_7-Transposase IS4	piggyBac transposable element-derived protein 4-like [Zootermopsis nevadensis]	PiggyBac transposable element-derived protein	-	-	2nd level	34.3984
Csec_G14332_T1	-	-	-	-	-	-	-	midnightblue	Not differentially expressed	DDE_Tnp_1_7-Transposase IS4	piggyBac transposable element-derived protein 4-like [Zootermopsis nevadensis]	PiggyBac transposable element-derived protein	-	-	2nd level	33.5532
Csec_G02666_T1	-	-	-	-	-	-	-	saddlebrown	Not differentially expressed	-	craniofacial development protein 2-like [Zootermopsis nevadensis]	Endonuclease/exonuclease/phosphatase,SWR1-complex protein 5/Craniofacial development protein	-	-	2nd level	33.0826
Csec_G13625_T4	homolog	FBgn0011763	Dp	E2F transcription factors	DP transcription factor (Dp) is a member of the DREAM complex and the common subunit of the two Drosophila heterodimeric E2F transcription factors. It is regulated by Rbf and the Cyclin dependent kinases and controls the transcription of genes necessary for cell cycle progression. [Date last reviewed: 2016-08-25]	dorsal/ventral axis specification, ovarian follicular epithelium-GO:0008069/intrinsic apoptotic signaling pathway in response to DNA damage-GO:0008630/oogenesis-GO:0048477/positive regulation of gene expression-GO:0010628/positive regulation of nurse cell apoptotic process-GO:0045850/regulation of cell cycle-GO:0051726	eggshell chorion gene amplification-GO:0007307/endomitotic cell cycle-GO:0007113/nurse cell apoptotic process-GO:0045476/regulation of cell cycle-GO:0051726/regulation of transcription, DNA-templated-GO:0006355	slateblue2	Not differentially expressed	DP-Transcription factor DP,E2F_TDP-E2F/DP family winged-helix DNA-binding domain	LOW QUALITY PROTEIN: transcription factor Dp-1 [Zootermopsis nevadensis]	Transcription factor DP, C-terminal,Transcription factor E2F/dimerisation partner (TDP),Winged helix-turn-helix DNA-binding domain,Transcription factor DP	GO:0005667,GO:0007049,GO:0003700,GO:0005667,GO:0006355	-	1st level	30.7473
Csec_G16986_T4	homolog	FBgn0034789	PIP5K59B	Phosphatidylinositol kinases	Phosphatidylinositol 4-phosphate 5-kinase at 59B is a lipid kinase enzyme that mediates the synthesis of the lipid phosphatidylinositol 4,5 bisphosphate (PIP2) during phospholipase C signalling. [Date last reviewed: 2017-02-09]	cellular response to light stimulus-GO:0071482/phototransduction, visible light-GO:0007603/positive regulation of phosphatidylinositol biosynthetic process-GO:0010513/regulation of synaptic growth at neuromuscular junction-GO:0008582	phosphorylation-GO:0016310	magenta4	Not differentially expressed	PIP5K-Phosphatidylinositol-4-phosphate 5-Kinase	phosphatidylinositol 4-phosphate 5-kinase type-1 alpha-like isoform X8 [Zootermopsis nevadensis]/phosphatidylinositol 4-phosphate 5-kinase type-1 alpha-like isoform X9 [Zootermopsis nevadensis]	Phosphatidylinositol-4-phosphate 5-kinase, N-terminal domain,Phosphatidylinositol-4-phosphate 5-kinase, core,Phosphatidylinositol-4-phosphate 5-kinase, C-terminal,Phosphatidylinositol-4-phosphate 5-kinase, core, subgroup,Phosphatidylinositol-4-phosphate 5-kinase	GO:0016307,GO:0046488	-	1st level	30.6172
Csec_G10547_T1	-	-	-	-	-	-	-	skyblue4	Not differentially expressed	rve-Integrase core domain	-	Integrase, catalytic core,Ribonuclease H-like domain	GO:0015074,GO:0003676	-	2nd level	30.1173
Csec_G16751_T1	-	-	-	-	-	-	-	saddlebrown	Not differentially expressed	-	craniofacial development protein 2-like [Zootermopsis nevadensis]	Endonuclease/exonuclease/phosphatase,SWR1-complex protein 5/Craniofacial development protein	-	-	2nd level	29.512
Csec_G09094_T7	-	-	-	-	-	-	-	midnightblue	Not differentially expressed	RVT_1-Reverse transcriptase (RNA-dependent DNA polymerase)	uncharacterized protein LOC110828330 [Zootermopsis nevadensis]	Reverse transcriptase domain	-	-	2nd level	29.4675
Csec_G06043_T3	homolog	FBgn0010269	Dsor1	Insulin-like Receptor Signaling Pathway Core Components	Downstream of raf1 (Dsor1) is a serine/threonine kinase that phosphorylates MAP kinase. Dsor1 is activated by Raf and acts downstream of receptor tyrosine kinases such as tor , Egfr , and sev . [Date last reviewed: 2016-12-15]	border follicle cell migration-GO:0007298/cellular response to X-ray-GO:0071481/defense response to virus-GO:0051607/dorsal/ventral pattern formation-GO:0009953/epidermal growth factor receptor signaling pathway-GO:0007173/ERK1 and ERK2 cascade-GO:0070371/fibroblast growth factor receptor signaling pathway-GO:0008543/hemocyte differentiation-GO:0042386/insulin receptor signaling pathway-GO:000828…	activation of MAPK activity-GO:0000187/activation of protein kinase activity-GO:0032147/signal transduction by protein phosphorylation-GO:0023014/stress-activated protein kinase signaling cascade-GO:0031098	saddlebrown	Cluster3	Pkinase-Protein kinase domain,Pkinase_Tyr-Protein tyrosine kinase	dual specificity mitogen-activated protein kinase kinase dSOR1 isoform X3 [Zootermopsis nevadensis]	Protein kinase domain,Protein kinase-like domain,Serine/threonine/dual specificity protein kinase, catalytic domain,Serine/threonine-protein kinase, active site	GO:0004672,GO:0005524,GO:0006468,GO:0004674,GO:0006468,GO:0016772	-	DET	29.0611
Csec_G17108_T1	-	-	-	-	-	-	-	saddlebrown	Not differentially expressed	-	uncharacterized protein LOC110835506 [Zootermopsis nevadensis]/uncharacterized protein LOC110829018 [Zootermopsis nevadensis]	-	-	-	2nd level	28.8547
Csec_G06252_T1	-	-	-	-	-	-	-	violet	Not differentially expressed	DDE_Tnp_4-DDE superfamily endonuclease	protein ANTAGONIST OF LIKE HETEROCHROMATIN PROTEIN 1 [Zootermopsis nevadensis]/putative nuclease HARBI1 [Zootermopsis nevadensis]	Harbinger transposase-derived nuclease domain	-	-	2nd level	26.8657
Csec_G02103_T4	homolog	FBgn0036381	CG8745	Carbon-oxygen lyases, acting on phosphates	Insufficient genetic data for FlyBase to solicit a summary. [Date last reviewed: 2016-06-30]	response to nicotine-GO:0035094	-	skyblue4	Not differentially expressed	Aminotran_3-Aminotransferase class-III	LOW QUALITY PROTEIN: alanine--glyoxylate aminotransferase 2-like [Zootermopsis nevadensis]/alanine--glyoxylate aminotransferase 2, mitochondrial isoform X4 [Zootermopsis nevadensis]	Pyridoxal phosphate-dependent transferase, major region, subdomain 2,Aminotransferase class-III,Pyridoxal phosphate-dependent transferase,Pyridoxal phosphate-dependent transferase, major region, subdomain 1	GO:0008483,GO:0030170,GO:0003824,GO:0030170	-	1st level	26.034
Csec_G15376_T1	-	-	-	-	-	-	-	seashell4	Not differentially expressed	Baculo_F-Baculovirus F protein	-	-	-	-	1st level	24.9044
Csec_G11455_T1	-	-	-	-	-	-	-	slateblue2	Not differentially expressed	-	-	-	-	-	2nd level	24.2778
Csec_PG00720_T1	-	-	-	-	-	-	-	midnightblue	Not differentially expressed	NAD-GH-NAD-specific glutamate dehydrogenase,NAD-GH-NAD-specific glutamate dehydrogenase	-	Glutamate dehydrogenase, NAD-specific	-	-	2nd level	24.1411
Csec_G15443_T3	homolog	FBgn0024236	foi	SLC39 Family of zinc ion transporters	No info available	branch fusion, open tracheal system-GO:0035147/cell migration-GO:0016477/central nervous system development-GO:0007417/germ cell migration-GO:0008354/gonad morphogenesis-GO:0035262/gonadal mesoderm development-GO:0007506/zinc ion transport-GO:0006829	cellular zinc ion homeostasis-GO:0006882/gonad development-GO:0008406/pole cell migration-GO:0007280/zinc ion import across plasma membrane-GO:0071578	slateblue2	Cluster5	Zip-ZIP Zinc transporter	zinc transporter foi isoform X1 [Zootermopsis nevadensis]/zinc transporter foi isoform X2 [Zootermopsis nevadensis]	Zinc/iron permease	GO:0016020,GO:0030001,GO:0046873,GO:0055085	-	DET	24.0975
Csec_G05994_T1	homolog	FBgn0028481	CG4341	-	Insufficient genetic data for FlyBase to solicit a summary. [Date last reviewed: 2016-06-30]	-	-	saddlebrown	Not differentially expressed	TPR_8-Tetratricopeptide repeat,TPR_8-Tetratricopeptide repeat,TPR_8-Tetratricopeptide repeat,TPR_8-Tetratricopeptide repeat,TPR_2-Tetratricopeptide repeat,TPR_11-TPR repeat,TPR_16-Tetratricopeptide repeat,TPR_16-Tetratricopeptide repeat,TPR_16-Tetratricopeptide repeat,TPR_14-Tetratricopeptide repeat,TPR_7-Tetratricopeptide repeat,TPR_7-Tetratricopeptide repeat,TPR_7-Tetratricopeptide repeat,TPR_1…	transmembrane and TPR repeat-containing protein 2-like [Zootermopsis nevadensis]/transmembrane and TPR repeat-containing protein 2-like isoform X1 [Zootermopsis nevadensis]	Tetratricopeptide repeat,Tetratricopeptide repeat-containing domain,Tetratricopeptide-like helical domain	GO:0005515	-	1st level	22.987
Csec_G05757_T1	-	-	-	-	-	-	-	saddlebrown	Not differentially expressed	rve-Integrase core domain	-	Ribonuclease H-like domain,Integrase, catalytic core	GO:0015074,GO:0003676	-	2nd level	22.6048
Csec_G07485_T5	-	-	-	-	-	-	-	saddlebrown	Cluster5	Tmemb_40-Predicted membrane protein	transmembrane protein adipocyte-associated 1 homolog isoform X1 [Zootermopsis nevadensis]	Transmembrane protein adipocyte-associated 1	-	-	DET	21.3257
Csec_G17980_T1	-	-	-	-	-	-	-	saddlebrown	Not differentially expressed	DDE_Tnp_4-DDE superfamily endonuclease,Plant_tran-Plant transposon protein	protein ALP1-like [Zootermopsis nevadensis]/putative nuclease HARBI1 [Zootermopsis nevadensis]	Harbinger transposase-derived nuclease domain	-	-	2nd level	21.1843
Csec_G11739_T1	homolog	FBgn0038047	CG5245	C2H2 Zinc finger transcription factors	No info available	-	-	skyblue4	Cluster5	zf-C2H2-Zinc finger, C2H2 type,zf-C2H2-Zinc finger, C2H2 type,zf-C2H2-Zinc finger, C2H2 type,zf-C2H2-Zinc finger, C2H2 type,zf-C2H2_4-C2H2-type zinc finger,zf-C2H2_4-C2H2-type zinc finger,zf-met-Zinc-finger of C2H2 type,zf-met-Zinc-finger of C2H2 type,zf-met-Zinc-finger of C2H2 type,zf-met-Zinc-finger of C2H2 type,zf-met-Zinc-finger of C2H2 type,zf-met-Zinc-finger of C2H2 type,zf-C2H2_6-C2H2-type…	zinc finger protein OZF-like [Zootermopsis nevadensis]	Zinc finger, C2H2,Zinc finger, C2H2-like,Zinc finger C2H2-type/integrase DNA-binding domain	GO:0046872,GO:0003676	-	DET	18.895
Csec_G02917_T1	-	-	-	-	-	-	-	saddlebrown	Not differentially expressed	rve-Integrase core domain,DUF4817-Domain of unknown function (DUF4817)	uncharacterized protein LOC110835506 [Zootermopsis nevadensis]/uncharacterized protein LOC110829018 [Zootermopsis nevadensis]	Ribonuclease H-like domain,Integrase, catalytic core	GO:0015074,GO:0003676	-	2nd level	18.5544
Csec_G12761_T9	homolog	FBgn0035147	Gale	Racemases and epimerases acting on carbohydrates and deryvatives	UDP-galactose 4'-epimerase (Gale) encodes an enzyme that epimerizes UDP-glucose to UDP-galactose and UDP-N-acetylglucosamine to UDP-N-acetylgalactosamine. The product of Gale contributes to galactose catabolism and larval lymph gland hemopoiesis. [Date last reviewed: 2018-02-22]	galactose metabolic process-GO:0006012/larval lymph gland hemopoiesis-GO:0035167	galactose catabolic process-GO:0019388/galactose catabolic process via UDP-galactose-GO:0033499	seashell4	Not differentially expressed	GDP_Man_Dehyd-GDP-mannose 4,6 dehydratase,Epimerase-NAD dependent epimerase/dehydratase family,3Beta_HSD-3-beta hydroxysteroid dehydrogenase/isomerase family,Polysacc_synt_2-Polysaccharide biosynthesis protein,RmlD_sub_bind-RmlD substrate binding domain,NAD_binding_4-Male sterility protein,KR-KR domain	UDP-glucose 4-epimerase-like isoform X1 [Zootermopsis nevadensis]	Nucleotide sugar epimerase,UDP-glucose 4-epimerase GalE,NAD(P)-binding domain,NAD-dependent epimerase/dehydratase, N-terminal domain,UDP-glucose 4-epimerase C-terminal domain	GO:0005975,GO:0016857,GO:0003824,GO:0050662,GO:0003978,GO:0006012	KEGG: 00052+5.1.3.2|KEGG: 00520+5.1.3.2|MetaCyc: PWY-3821|MetaCyc: PWY-6317|MetaCyc: PWY-6397|MetaCyc: PWY-6527|MetaCyc: PWY-7328|MetaCyc: PWY-7344|UniPathway: UPA00214	1st level	17.7546
Csec_G08668_T1	-	-	-	-	-	-	-	saddlebrown	Not differentially expressed	DUF4817-Domain of unknown function (DUF4817),DDE_3-DDE superfamily endonuclease	uncharacterized protein LOC110835506 [Zootermopsis nevadensis]/uncharacterized protein LOC110829018 [Zootermopsis nevadensis]	-	-	-	1st level	17.542
Csec_G14944_T1	-	-	-	-	-	-	-	magenta4	Not differentially expressed	-	-	-	-	-	2nd level	17.3628
Csec_G04885_T1	-	-	-	-	-	-	-	slateblue2	Not differentially expressed	-	putative uncharacterized protein FLJ37770 [Zootermopsis nevadensis]	-	-	-	1st level	17.2438
Csec_G14017_T1	-	-	-	-	-	-	-	darkmagenta	Not differentially expressed	Lipase_GDSL_2-GDSL-like Lipase/Acylhydrolase family	uncharacterized protein LOC110833640 [Zootermopsis nevadensis]	SGNH hydrolase-type esterase domain	GO:0016787	-	2nd level	16.5558
Csec_G11438_T1	-	-	-	-	-	-	-	saddlebrown	Not differentially expressed	-	craniofacial development protein 2-like [Zootermopsis nevadensis]	Endonuclease/exonuclease/phosphatase,SWR1-complex protein 5/Craniofacial development protein	-	-	2nd level	16.1849
Csec_G12996_T1	1:1 ortholog	FBgn0036725	CG18265	C2H2 Zinc finger transcription factors	No info available	-	-	slateblue2	Not differentially expressed	-	uncharacterized protein LOC110831135 isoform X1 [Zootermopsis nevadensis]	Zinc finger, C2H2,Zinc finger, C2H2-like	GO:0046872	-	1st level	16.0733
Csec_G18129_T1	homolog	FBgn0262952	mt:ND4	Mitochondrial complex I – NADH:Ubiquinone oxidoreductase complex subunits	Insufficient genetic data for FlyBase to solicit a summary. [Date last reviewed: 2016-06-30]	-	aerobic respiration-GO:0009060/electron transport coupled proton transport-GO:0015990/mitochondrial electron transport, NADH to ubiquinone-GO:0006120	magenta4	Not differentially expressed	Proton_antipo_M-Proton-conducting membrane transporter,NADHdh-NADH dehydrogenase	NADH dehydrogenase subunit 1 (mitochondrion) [Zootermopsis nevadensis]/NADH dehydrogenase subunit 4 (mitochondrion) [Zootermopsis nevadensis]	NADH:ubiquinone/plastoquinone oxidoreductase,NADH:ubiquinone oxidoreductase, subunit 1/F420H2 oxidoreductase subunit H	GO:0008137,GO:0055114,GO:0016020,GO:0055114	Reactome: REACT_6305	1st level	15.9843
Csec_G05306_T8	homolog	FBgn0033062	Ars2	-	Arsenic resistance protein 2 ( Ars2 ) encodes a protein that binds the cap binding complex and plays roles in small RNA biogenesis. It facilitates miRNA processing from primary miRNAs to pre-miRNAs. In addition, it interacts with Dcr-2 , modulates its activity and is required for siRNA-mediated silencing and antiviral defense. [Date last reviewed: 2018-10-11]	conversion of ds siRNA to ss siRNA involved in RNA interference-GO:0033168/defense response to Gram-negative bacterium-GO:0050829/gene silencing by miRNA-GO:0035195/negative regulation of viral genome replication-GO:0045071/primary miRNA processing-GO:0031053/RNA interference-GO:0016246	mRNA processing-GO:0006397/mRNA splicing, via spliceosome-GO:0000398	lavender	Cluster3	ARS2-Arsenite-resistance protein 2,DUF3546-Domain of unknown function (DUF3546)	serrate RNA effector molecule homolog [Zootermopsis nevadensis]	Arsenite-resistance protein 2,Protein of unknown function DUF3546,Nucleotide-binding, alpha-beta plait	GO:0000166	-	DET	15.5557
Csec_G05255_T14	homolog	FBgn0031857	LUBEL	Ring finger domain proteins/Ring-between-ring ubiquitin ligases	Linear Ubiquitin E3 ligase ( LUBEL ) encodes an E3 ligase belonging to the RBR (RING-in-between-RING)-type ubiquitin E3 ligase family. It specifically generates N-terminal methionine-linked ubiquitin chains, which are important for heat-tolerance in vivo. [Date last reviewed: 2018-11-15]	heat acclimation-GO:0010286/protein linear polyubiquitination-GO:0097039	protein polyubiquitination-GO:0000209	lavender	Cluster3	HOIP-UBA-UB-associated-like domain of HOIP or E3 ubiquitin-protein ligase,IBR-IBR domain, a half RING-finger domain	uncharacterized protein LOC110830898 [Zootermopsis nevadensis]/E3 ubiquitin-protein ligase RNF19B-like [Zootermopsis nevadensis]	Zinc finger, C6HC-type,Zinc finger, RING-type,Zinc finger, RING/FYVE/PHD-type,E3 ubiquitin-protein ligase RNF31	GO:0005515,GO:0008270,GO:0004842,GO:0071797,GO:0008270	KEGG: 00300+6.3.2.-|KEGG: 00380+6.3.2.-	DET	15.0155
Csec_G01794_T1	-	-	-	-	-	-	-	skyblue4	Not differentially expressed	DDE_1-DDE superfamily endonuclease	tigger transposable element-derived protein 1-like [Zootermopsis nevadensis]	DDE superfamily endonuclease, CENP-B-like	GO:0003676	-	2nd level	14.5574
Csec_G11900_T1	-	-	-	-	-	-	-	lavender	Not differentially expressed	-	-	-	-	-	1st level	13.2056
Csec_G07500_T3	homolog	FBgn0032800	CG10137	-	Insufficient genetic data for FlyBase to solicit a summary. [Date last reviewed: 2016-06-30]	-	-	slateblue2	Cluster3	-	centrosomal protein of 104 kDa isoform X1 [Zootermopsis nevadensis]/centrosomal protein of 104 kDa isoform X2 [Zootermopsis nevadensis]	Armadillo-type fold,Armadillo-like helical,Galactose-binding domain-like	GO:0005488	-	DET	12.9327
Csec_G13817_T1	-	-	-	-	-	-	-	midnightblue	Not differentially expressed	-	-	Endonuclease/exonuclease/phosphatase	-	-	2nd level	11.8278
Csec_G06714_T1	homolog	FBgn0013733	shot	-	Short stop (Shot) is a member of the spectraplakin family of large cytoskeletal linker molecules. Shot binds both actin and microtubules, as well as scaffold proteins, certain signalling factors and calcium. Shot plays developmental and maintenance roles in the nervous system, the epidermis, at muscle attachments, the foregut, the wing, tracheae and oocytes. [Date last reviewed: 2016-09-01]	axon midline choice point recognition-GO:0016199/axonogenesis-GO:0007409/branch fusion, open tracheal system-GO:0035147/cortical microtubule organization-GO:0043622/dendrite morphogenesis-GO:0048813/dorsal closure-GO:0007391/lumen formation, open tracheal system-GO:0035149/microtubule bundle formation-GO:0001578/microtubule cytoskeleton organization-GO:0000226/microtubule-based process-GO:0007017…	actin cytoskeleton organization-GO:0030036/apposition of dorsal and ventral imaginal disc-derived wing surfaces-GO:0007475/axonogenesis-GO:0007409/dendrite morphogenesis-GO:0048813/determination of muscle attachment site-GO:0016204/intermediate filament cytoskeleton organization-GO:0045104/microtubule cytoskeleton organization-GO:0000226/microtubule-based process-GO:0007017/muscle attachment-GO:0…	darkolivegreen	Not differentially expressed	Plectin-Plectin repeat	dystonin isoform X1 [Zootermopsis nevadensis]/microtubule-actin cross-linking factor 1 isoform X3 [Zootermopsis nevadensis]	Plectin repeat	GO:0005856	-	2nd level	11.6069
Csec_G17679_T1	-	-	-	-	-	-	-	saddlebrown	Not differentially expressed	-	uncharacterized protein LOC110840374, partial [Zootermopsis nevadensis]/craniofacial development protein 2-like [Zootermopsis nevadensis]	Endonuclease/exonuclease/phosphatase,SWR1-complex protein 5/Craniofacial development protein	-	-	2nd level	11.5478
Csec_G16936_T1	homolog	FBgn0032593	Trpgamma	Transient receptor potential channels	No info available	adult walking behavior-GO:0007628/cation transport-GO:0006812/neuromuscular process controlling posture-GO:0050884	calcium ion transmembrane transport-GO:0070588/calcium ion transport-GO:0006816/detection of light stimulus involved in visual perception-GO:0050908/manganese ion transport-GO:0006828/regulation of cytosolic calcium ion concentration-GO:0051480/response to light stimulus-GO:0009416	slateblue2	Not differentially expressed	TRP_2-Transient receptor ion channel II	transient receptor potential-gamma protein-like isoform X2 [Zootermopsis nevadensis]/transient receptor potential-gamma protein-like isoform X1 [Zootermopsis nevadensis]	Transient receptor potential channel, canonical,Transient receptor ion channel domain	GO:0005262,GO:0016020,GO:0070588	Reactome: REACT_18266	1st level	11.0436
Csec_G09453_T3	homolog	FBgn0035229	pns	RAB Guanine nucleotide exchange factors – DENN domain	No info available	-	regulation of Rab protein signal transduction-GO:0032483	darkolivegreen	Not differentially expressed	DENN-DENN (AEX-3) domain,RUN-RUN domain,RUN-RUN domain,dDENN-dDENN domain,PLAT-PLAT/LH2 domain,uDENN-uDENN domain	DENN domain-containing protein 5B isoform X2 [Zootermopsis nevadensis]/DENN domain-containing protein 5A isoform X4 [Zootermopsis nevadensis]	Lipase/lipooxygenase, PLAT/LH2,uDENN domain,RUN,DENN domain,PLAT/LH2 domain,dDENN domain	GO:0005515	-	1st level	10.6853
Csec_G06641_T1	-	-	-	-	-	-	-	skyblue4	Not differentially expressed	-	putative uncharacterized protein FLJ37770 [Zootermopsis nevadensis]	-	-	-	1st level	10.6038
Csec_G01901_T1	-	-	-	-	-	-	-	darkolivegreen	Not differentially expressed	-	putative uncharacterized protein FLJ37770 [Zootermopsis nevadensis]/histone-lysine N-methyltransferase SETMAR-like [Zootermopsis nevadensis]	-	-	-	2nd level	10.3473
Csec_G13018_T2	homolog	FBgn0263706	CG43658	RHO guanine nucleotide exchange factors	No info available	imaginal disc-derived leg morphogenesis-GO:0007480	actin cytoskeleton organization-GO:0030036/positive regulation of Rho protein signal transduction-GO:0035025/positive regulation of stress fiber assembly-GO:0051496/regulation of Rho protein signal transduction-GO:0035023	darkolivegreen	Cluster5	-	rho guanine nucleotide exchange factor 10 isoform X5 [Zootermopsis nevadensis]/rho guanine nucleotide exchange factor 10 isoform X4 [Zootermopsis nevadensis]	Quinonprotein alcohol dehydrogenase-like superfamily	-	-	DET	9.88992
Csec_G17622_T1	-	-	-	-	-	-	-	skyblue4	Not differentially expressed	DDE_Tnp_1_7-Transposase IS4	piggyBac transposable element-derived protein 4-like, partial [Zootermopsis nevadensis]/piggyBac transposable element-derived protein 4-like [Zootermopsis nevadensis]	PiggyBac transposable element-derived protein	-	-	1st level	9.77672
Csec_G11157_T1	-	-	-	-	-	-	-	limegreen	Not differentially expressed	Transposase_1-Transposase (partial DDE domain)	histone-lysine N-methyltransferase SETMAR-like [Zootermopsis nevadensis]	Winged helix-turn-helix DNA-binding domain	-	-	2nd level	9.57477
Csec_G01844_T8	homolog	FBgn0031800	CG9497	-	Insufficient genetic data for FlyBase to solicit a summary. [Date last reviewed: 2016-06-30]	-	-	darkmagenta	Not differentially expressed	EcKinase-Ecdysteroid kinase,DUF1679-Protein of unknown function (DUF1679),APH-Phosphotransferase enzyme family	uncharacterized protein LOC110826733 isoform X1 [Zootermopsis nevadensis]	Protein of unknown function DUF227,Protein kinase-like domain,CHK kinase-like	GO:0016772	-	2nd level	8.94116
Csec_G15403_T4	homolog	FBgn0051638	CG31638	-	CG31638 is expressed in the mesoderm and is regulated by the RNA-binding protein how . [Date last reviewed: 2016-08-25]	-	-	skyblue4	Not differentially expressed	Myosin_tail_1-Myosin tail	coiled-coil domain-containing protein 102A isoform X3 [Zootermopsis nevadensis]/coiled-coil domain-containing protein 102A isoform X1 [Zootermopsis nevadensis]	-	-	-	1st level	8.5503
Csec_G02103_T12	homolog	FBgn0036381	CG8745	Carbon-oxygen lyases, acting on phosphates	Insufficient genetic data for FlyBase to solicit a summary. [Date last reviewed: 2016-06-30]	response to nicotine-GO:0035094	-	skyblue4	Not differentially expressed	Aminotran_3-Aminotransferase class-III	LOW QUALITY PROTEIN: alanine--glyoxylate aminotransferase 2-like [Zootermopsis nevadensis]/alanine--glyoxylate aminotransferase 2, mitochondrial isoform X4 [Zootermopsis nevadensis]	Pyridoxal phosphate-dependent transferase, major region, subdomain 2,Aminotransferase class-III,Pyridoxal phosphate-dependent transferase,Pyridoxal phosphate-dependent transferase, major region, subdomain 1	GO:0008483,GO:0030170,GO:0003824,GO:0030170	-	1st level	7.66301
Csec_G06560_T3	homolog	FBgn0035625	Blimp-1	C2H2 Zinc finger transcription factors	Blimp-1 is a zinc finger transcription repressor that is induced by 20-hydroxylecdysone and plays important roles for metamorphosis. Blimp-1 also contributes to embryonic trachea formation. [Date last reviewed: 2016-09-01]	cellular response to ecdysone-GO:0071390/negative regulation of transcription by RNA polymerase II-GO:0000122/pupation-GO:0035074/regulation of tube architecture, open tracheal system-GO:0035152	cell fate commitment-GO:0045165	saddlebrown	Cluster3	zf-met-Zinc-finger of C2H2 type,zf-met-Zinc-finger of C2H2 type,zf-met-Zinc-finger of C2H2 type	zinc finger and SCAN domain-containing protein 5B-like [Zootermopsis nevadensis]/zinc finger protein OZF-like [Zootermopsis nevadensis]	Zinc finger, C2H2,Zinc finger, C2H2-like,Zinc finger C2H2-type/integrase DNA-binding domain	GO:0046872,GO:0003676	-	DET	7.43514
Csec_G02662_T7	-	-	-	-	-	-	-	lavender	Cluster3	JAKMIP_CC3-JAKMIP CC3 domain	myosin-8 isoform X3 [Zootermopsis nevadensis]/myosin-8 isoform X1 [Zootermopsis nevadensis]	Janus kinase and microtubule-interacting protein	GO:0008017,GO:0019900	-	DET	6.98989
Csec_G12881_T3	homolog	FBgn0037548	CG7900	-	Insufficient genetic data for FlyBase to solicit a summary. [Date last reviewed: 2016-06-30]	-	-	skyblue4	Cluster5	Amidase-Amidase	fatty-acid amide hydrolase 2-A-like [Zootermopsis nevadensis]	Amidase signature domain,Amidase, conserved site,Amidase	GO:0016884	KEGG: 00970+6.3.5.7|MetaCyc: PWY-5921	DET	6.60057
Csec_G05318_T1	-	-	-	-	-	-	-	darkolivegreen	Not differentially expressed	MADF_DNA_bdg-Alcohol dehydrogenase transcription factor Myb/SANT-like	uncharacterized protein LOC110834627 [Zootermopsis nevadensis]	MADF domain	-	-	1st level	6.20434
Csec_G00962_T2	homolog	FBgn0032479	CG16974	-	Insufficient genetic data for FlyBase to solicit a summary. [Date last reviewed: 2016-06-30]	-	-	lavender	Cluster3	LRR_8-Leucine rich repeat,LRR_8-Leucine rich repeat,LRR_8-Leucine rich repeat,LRR_8-Leucine rich repeat,LRR_8-Leucine rich repeat,LRR_5-Leucine rich repeats (6 copies),LRR_5-Leucine rich repeats (6 copies),LRR_4-Leucine Rich repeats (2 copies),LRR_1-Leucine Rich Repeat,LRR_1-Leucine Rich Repeat,LRR_1-Leucine Rich Repeat,LRR_1-Leucine Rich Repeat	leucine-rich repeat and immunoglobulin-like domain-containing nogo receptor-interacting protein 2 isoform X1 [Zootermopsis nevadensis]/leucine-rich repeat and immunoglobulin-like domain-containing nogo receptor-interacting protein 2 isoform X2 [Zootermopsis nevadensis]	Leucine-rich repeat,Cysteine-rich flanking region, C-terminal,Leucine-rich repeat, typical subtype	GO:0005515	-	DET	6.07863
Csec_G11188_T2	1:1 ortholog	FBgn0033155	Br140	C2H2 Zinc finger transcription factors/ENOK complex	Bromodomain-containing protein, 140kD (Br140) is a histone acetyltransferase that is a component of the Enok complex. The Enok complex interacts with elg1 via Br140 to promote the G1/S transition via proliferating cell nuclear antigen (PCNA) unloading. [Date last reviewed: 2017-06-15]	dorsal/ventral axon guidance-GO:0033563/histone H3 acetylation-GO:0043966/regulation of cell cycle-GO:0051726	-	darkolivegreen	Cluster3	zf-HC5HC2H_2-PHD-zinc-finger like domain,zf-HC5HC2H-PHD-like zinc-binding domain,EPL1-Enhancer of polycomb-like,Bromodomain-Bromodomain,PWWP-PWWP domain,PHD_2-PHD-finger	bromodomain-containing protein 1 [Zootermopsis nevadensis]/PHD finger protein rhinoceros [Zootermopsis nevadensis]	Zinc finger, PHD-type,PWWP domain,Enhancer of polycomb-like, N-terminal,Zinc finger, FYVE/PHD-type,Bromodomain,Zinc finger, PHD-type, conserved site,Zinc finger, RING/FYVE/PHD-type,Zinc finger, PHD-finger,Zinc finger, C2H2,Zinc finger C2H2-type/integrase DNA-binding domain	GO:0005515,GO:0008270,GO:0046872,GO:0003676,GO:0005515	-	DET	5.82788
Csec_G14252_T2	homolog	FBgn0010288	Uch	Ubiquitin C-terminal Hydrolases (Deubiquitinases)	No info available	protein deubiquitination-GO:0016579	protein deubiquitination-GO:0016579/ubiquitin-dependent protein catabolic process-GO:0006511	lavender	Not differentially expressed	Peptidase_C12-Ubiquitin carboxyl-terminal hydrolase, family 1	ubiquitin carboxyl-terminal hydrolase isozyme L3 [Zootermopsis nevadensis]/ubiquitin carboxyl-terminal hydrolase calypso [Zootermopsis nevadensis]	Peptidase C12, ubiquitin carboxyl-terminal hydrolase	GO:0004843,GO:0005622,GO:0006511	-	1st level	5.63767
Csec_G14154_T1	-	-	-	-	-	-	-	midnightblue	Not differentially expressed	-	putative uncharacterized protein FLJ37770 [Zootermopsis nevadensis]/histone-lysine N-methyltransferase SETMAR-like [Zootermopsis nevadensis]	-	-	-	2nd level	4.97931
Csec_G00421_T9	-	-	-	-	-	-	-	lavender	Not differentially expressed	-	protein fantom-like isoform X3 [Zootermopsis nevadensis]/putative WEB family protein At1g65010, chloroplastic isoform X1 [Zootermopsis nevadensis]	-	-	-	1st level	4.74169
Csec_G08135_T2	-	-	-	-	-	-	-	lavender	Cluster3	-	uncharacterized protein LOC110829079 isoform X1 [Zootermopsis nevadensis]/uncharacterized protein LOC110829079 isoform X2 [Zootermopsis nevadensis]	-	-	-	DET	4.67239
Csec_G06573_T4	homolog	FBgn0037622	CG8202	-	Insufficient genetic data for FlyBase to solicit a summary. [Date last reviewed: 2017-07-13]	-	-	darkolivegreen	Cluster5	-	UPF0505 protein C16orf62 homolog isoform X2 [Zootermopsis nevadensis]/UPF0505 protein C16orf62 homolog isoform X1 [Zootermopsis nevadensis]	UPF0505 family	-	-	DET	4.05639
Csec_G10864_T7	homolog	FBgn0038584	mTerf5	-	mitochondrial transcription termination factor 5 ( mTerf5 ) encodes a protein that regulates mitochondrial DNA transcription and replication by relieving the block exerted by the DNA binding factor encoded by mTTF . Both proteins cooperate in coordinating the passage of transcription and replication complexes that move on opposite DNA strands. [Date last reviewed: 2018-11-15]	mitochondrial transcription-GO:0006390	regulation of transcription, DNA-templated-GO:0006355/termination of mitochondrial transcription-GO:0006393	skyblue4	Cluster5	-	transcription termination factor 5, mitochondrial [Zootermopsis nevadensis]	Mitochodrial transcription termination factor-related	-	-	DET	3.57101
															12

## Sheet: Table S4 - young SNW_categories
Table S4: Transcripts in the young subnetwork (SNW) classified into major categories.
Transcripts were filtered based on D. melanogaster GO terms and classified according to their function in major categories. Transcripts can be in more than one category.
Transcript ID	Major category
None	Protein Folding/Misfolded protein
Csec_G02328_T1	Proteolysis/Protein catabolism
Csec_G10692_T3
Csec_G14252_T2
Csec_G15492_T6	Protein Translation
Csec_G00883_T2	Mitochondria
Csec_G10864_T7
Csec_G15224_T1
Csec_G18129_T1
Csec_G05306_T8	Immunity
Csec_G06043_T3
Csec_G09474_T4
None	Determination of adult lifespan
None	Repair
Csec_G06043_T3	Stress related
Csec_G12741_T6
Csec_G02364_T2	Autophagy/Apoptosis/Cell death
Csec_G04354_T1
Csec_G11349_T1
Csec_G13625_T4
Csec_G01892_T1	Heterochromatin/Chromatin silencing
Csec_G05156_T4
Csec_G05156_T5
Csec_G17087_T1
Csec_G00883_T2	Muscles
Csec_G05606_T3
Csec_G05606_T4
Csec_G06713_T1
Csec_G06714_T1
Csec_G07153_T2
Csec_G07153_T3
Csec_G10279_T3
None	Telomeres
Csec_G00884_T1	Brain/Nervous system
Csec_G03986_T1
Csec_G05059_T4
Csec_G05156_T4
Csec_G05156_T5
Csec_G05606_T3
Csec_G05606_T4
Csec_G06713_T1
Csec_G06714_T1
Csec_G07153_T2
Csec_G07153_T3
Csec_G08999_T2
Csec_G11188_T2
Csec_G11582_T2
Csec_G12741_T6	Oxidative stress

[truncated: 4 more sheets: Table S4 - young SNW_TEs, Table S5 - old subnetwork, Table S5 - old SNW_categories, Table S5 - old SNW_TEs]
