# Supplementary material for: Disentangling the aging gene expression network of termite queens
Source: BMC Genomics. 2021 May 11;22:339. doi: 10.1186/s12864-021-07649-4 (PMC8114706; doi:10.1186/s12864-021-07649-4)
Supplement: Supplementary file 4 — Additional file 4: Supplementary Table S6. GO terms for enriched differentially expressed transcripts (DETs) included in BiNGO module green; BiNGO module paleturquoise; BiNGO module tan; BiNGO module Thistle2; BiNGO module snow;BiNGO module cyan; BiNGO module deeppink1; BiNGO module navajowhite; BiNGO module blue2_NS; BiNGO module cornflowerblue_NS; BiNGO module pink3_NS; BiNGO module steelblue4_NS. [file 12864_2021_7649_MOESM4_ESM.xlsx]

## Sheet: Table S6 - BiNGO_Module_green
Table S6: GO terms for enriched differentially expressed transcripts (DETs) included in BiNGO module green.
Shown are GO-IDs that were significantly enriched after correcting for multiple testing with the Benjamini & Hochberg False Discovery Rate (FDR) approach (adjusted p-values); significance level: 0.05. x: number of DETs annotated to a certain GO_ID in the module.; X: total number of DETs in the module. n: number of DETs annotated to a certain GO_ID in the transcriptome analysis; N: total number of…
GO-ID	p-value	Adjusted p-value	x	n	X	N	Description	Transcripts in test set (separated by “|”)
19538	5.3665e-09	5.5168e-06	80	1758	370	15605	protein metabolic process	CSEC_G12606_T1|CSEC_G15158_T2|CSEC_G17278_T1|CSEC_G04075_T5|CSEC_G05632_T2|CSEC_G09379_T4|CSEC_G18292_T1|CSEC_G15575_T2|CSEC_G01052_T1|CSEC_G12301_T2|CSEC_G03130_T6|CSEC_G02135_T1|CSEC_G14752_T3|CSEC_G11146_T3|CSEC_G02705_T1|CSEC_G10963_T1|CSEC_G10806_T1|CSEC_G04269_T1|CSEC_G07667_T1|CSEC_G15973_T1|CSEC_G15843_T2|CSEC_G00768_T1|CSEC_G15722_T1|CSEC_G17644_T2|CSEC_G08425_T1|CSEC_G11358_T1|CSEC_G003…
6457	3.2764e-08	1.6841e-05	14	92	370	15605	protein folding	CSEC_G07401_T1|CSEC_G10963_T1|CSEC_G13892_T1|CSEC_G12606_T1|CSEC_G13866_T1|CSEC_G07667_T1|CSEC_G00950_T3|CSEC_G10225_T1|CSEC_G10225_T2|CSEC_G04460_T1|CSEC_G15575_T2|CSEC_G10522_T1|CSEC_G00869_T4|CSEC_G11792_T1
44267	5.1692e-08	1.7713e-05	64	1346	370	15605	cellular protein metabolic process	CSEC_G12606_T1|CSEC_G15158_T2|CSEC_G17278_T1|CSEC_G04075_T5|CSEC_G09379_T4|CSEC_G15575_T2|CSEC_G01052_T1|CSEC_G12301_T2|CSEC_G03130_T6|CSEC_G14752_T3|CSEC_G11146_T3|CSEC_G02705_T1|CSEC_G10963_T1|CSEC_G04269_T1|CSEC_G07667_T1|CSEC_G15973_T1|CSEC_G15843_T2|CSEC_G00768_T1|CSEC_G15722_T1|CSEC_G17644_T2|CSEC_G11358_T1|CSEC_G00334_T1|CSEC_G16637_T13|CSEC_G02950_T2|CSEC_G14252_T1|CSEC_G00959_T1|CSEC_G05…
51082	3.8507e-07	9.8962e-05	9	41	370	15605	unfolded protein binding	CSEC_G15575_T2|CSEC_G10522_T1|CSEC_G07401_T1|CSEC_G13892_T1|CSEC_G13866_T1|CSEC_G10225_T1|CSEC_G10225_T2|CSEC_G11792_T1|CSEC_G04460_T1
8135	5.2449e-07	0.00010784	11	68	370	15605	translation factor activity, nucleic acid binding	CSEC_G11577_T1|CSEC_G07866_T1|CSEC_G11577_T3|CSEC_G12301_T2|CSEC_G02950_T2|CSEC_G15158_T2|CSEC_G05737_T1|CSEC_G05400_T1|CSEC_G15952_T1|CSEC_G02555_T1|CSEC_G01013_T1
4298	1.1176e-06	0.00013756	6	16	370	15605	threonine-type endopeptidase activity	CSEC_G05599_T1|CSEC_G04269_T1|CSEC_G15071_T1|CSEC_G13870_T1|CSEC_G11074_T1|CSEC_G16686_T1
70003	1.1176e-06	0.00013756	6	16	370	15605	threonine-type peptidase activity	CSEC_G05599_T1|CSEC_G04269_T1|CSEC_G15071_T1|CSEC_G13870_T1|CSEC_G11074_T1|CSEC_G16686_T1
5839	1.1176e-06	0.00013756	6	16	370	15605	proteasome core complex	CSEC_G05599_T1|CSEC_G04269_T1|CSEC_G15071_T1|CSEC_G13870_T1|CSEC_G11074_T1|CSEC_G16686_T1
43170	1.2043e-06	0.00013756	104	2828	370	15605	macromolecule metabolic process	CSEC_G08661_T1|CSEC_G12606_T1|CSEC_G13076_T1|CSEC_G17278_T1|CSEC_G04075_T5|CSEC_G02083_T4|CSEC_G05632_T2|CSEC_G09379_T4|CSEC_G18292_T1|CSEC_G15489_T1|CSEC_G15575_T2|CSEC_G10222_T1|CSEC_G01052_T1|CSEC_G03130_T6|CSEC_G14198_T1|CSEC_G16442_T1|CSEC_G11146_T3|CSEC_G08207_T4|CSEC_G10806_T1|CSEC_G04269_T1|CSEC_G08207_T1|CSEC_G07667_T1|CSEC_G15973_T1|CSEC_G17195_T4|CSEC_G17644_T2|CSEC_G08425_T1|CSEC_G113…
32991	2.2342e-06	0.00022968	54	1181	370	15605	macromolecular complex	CSEC_G00477_T4|CSEC_G15158_T2|CSEC_G08382_T1|CSEC_G13076_T1|CSEC_G13086_T2|CSEC_G14752_T3|CSEC_G05476_T4|CSEC_G16442_T1|CSEC_G02705_T1|CSEC_G08037_T2|CSEC_G08207_T4|CSEC_G08064_T1|CSEC_G04269_T1|CSEC_G14951_T1|CSEC_G08207_T1|CSEC_G02017_T3|CSEC_G15973_T1|CSEC_G11358_T1|CSEC_G15952_T1|CSEC_G01265_T1|CSEC_G01304_T1|CSEC_G02950_T2|CSEC_G09566_T1|CSEC_G02555_T1|CSEC_G11577_T1|CSEC_G01040_T1|CSEC_G138…
5737	3.9362e-06	0.00036786	48	1019	370	15605	cytoplasm	CSEC_G17089_T2|CSEC_G11577_T1|CSEC_G15024_T1|CSEC_G00477_T4|CSEC_G01040_T1|CSEC_G13892_T1|CSEC_G11577_T3|CSEC_G12606_T1|CSEC_G01426_T1|CSEC_G15158_T2|CSEC_G01430_T1|CSEC_G04075_T5|CSEC_G13086_T2|CSEC_G12251_T4|CSEC_G07498_T1|CSEC_G09876_T1|CSEC_G06763_T1|CSEC_G12301_T2|CSEC_G05980_T2|CSEC_G02135_T1|CSEC_G14752_T3|CSEC_G16964_T2|CSEC_G02705_T1|CSEC_G08037_T2|CSEC_G06370_T1|CSEC_G01559_T4|CSEC_G031…
502	1.2239e-05	0.0010484	6	23	370	15605	proteasome complex	CSEC_G05599_T1|CSEC_G04269_T1|CSEC_G15071_T1|CSEC_G13870_T1|CSEC_G11074_T1|CSEC_G16686_T1
44260	1.6706e-05	0.0013211	86	2348	370	15605	cellular macromolecule metabolic process	CSEC_G08661_T1|CSEC_G12606_T1|CSEC_G15158_T2|CSEC_G13076_T1|CSEC_G17278_T1|CSEC_G04075_T5|CSEC_G02083_T4|CSEC_G15399_T2|CSEC_G09379_T4|CSEC_G15489_T1|CSEC_G15575_T2|CSEC_G10222_T1|CSEC_G01052_T1|CSEC_G12301_T2|CSEC_G03130_T6|CSEC_G14752_T3|CSEC_G14198_T1|CSEC_G16442_T1|CSEC_G11146_T3|CSEC_G02705_T1|CSEC_G08207_T4|CSEC_G10963_T1|CSEC_G04269_T1|CSEC_G08207_T1|CSEC_G02017_T3|CSEC_G07667_T1|CSEC_G159…
43234	2.0809e-05	0.001528	44	961	370	15605	protein complex	CSEC_G11577_T1|CSEC_G00477_T4|CSEC_G01040_T1|CSEC_G13892_T1|CSEC_G11577_T3|CSEC_G15158_T2|CSEC_G08382_T1|CSEC_G13086_T2|CSEC_G01262_T1|CSEC_PG17886_T1|CSEC_G05980_T2|CSEC_G04253_T1|CSEC_G05476_T4|CSEC_G16964_T2|CSEC_G08037_T2|CSEC_G01855_T3|CSEC_G08207_T4|CSEC_G15728_T1|CSEC_G03167_T2|CSEC_G08064_T1|CSEC_G04269_T1|CSEC_G14951_T1|CSEC_G08207_T1|CSEC_G02017_T3|CSEC_G15071_T1|CSEC_G13870_T1|CSEC_G12…
44424	2.6544e-05	0.0018191	88	2448	370	15605	intracellular part	CSEC_G17089_T2|CSEC_G07091_T1|CSEC_G00477_T4|CSEC_G08661_T1|CSEC_G12606_T1|CSEC_G15158_T2|CSEC_G13076_T1|CSEC_G01430_T1|CSEC_G04075_T5|CSEC_G13086_T2|CSEC_G15489_T1|CSEC_G04312_T1|CSEC_G09876_T1|CSEC_G06763_T1|CSEC_G12301_T2|CSEC_G02135_T1|CSEC_G14752_T3|CSEC_G05476_T4|CSEC_G16442_T1|CSEC_G02705_T1|CSEC_G08037_T2|CSEC_G08207_T4|CSEC_G02277_T2|CSEC_G08064_T1|CSEC_G04269_T1|CSEC_G14951_T1|CSEC_G082…
3743	3.7792e-05	0.0024281	7	40	370	15605	translation initiation factor activity	CSEC_G11577_T1|CSEC_G11577_T3|CSEC_G05737_T1|CSEC_G05400_T1|CSEC_G15952_T1|CSEC_G02555_T1|CSEC_G01013_T1
44238	4.2114e-05	0.0025467	128	3963	370	15605	primary metabolic process	CSEC_G17089_T2|CSEC_G08661_T1|CSEC_G12606_T1|CSEC_G13076_T1|CSEC_G17278_T1|CSEC_G04075_T5|CSEC_G02083_T4|CSEC_G05632_T2|CSEC_G09379_T4|CSEC_G18292_T1|CSEC_G15489_T1|CSEC_G07100_T1|CSEC_G15575_T2|CSEC_G10222_T1|CSEC_G01052_T1|CSEC_G03130_T6|CSEC_G10411_T3|CSEC_G07596_T1|CSEC_G14198_T1|CSEC_G16442_T1|CSEC_G11146_T3|CSEC_G08207_T4|CSEC_G10806_T1|CSEC_G04269_T1|CSEC_G14951_T1|CSEC_G08207_T1|CSEC_G076…
5622	6.4775e-05	0.0036994	95	2761	370	15605	intracellular	CSEC_G17089_T2|CSEC_G07091_T1|CSEC_G00477_T4|CSEC_G08661_T1|CSEC_G12606_T1|CSEC_G15158_T2|CSEC_G13076_T1|CSEC_G01430_T1|CSEC_G04075_T5|CSEC_G13086_T2|CSEC_G15399_T2|CSEC_G15489_T1|CSEC_G04312_T1|CSEC_G09876_T1|CSEC_G06763_T1|CSEC_G12301_T2|CSEC_G02135_T1|CSEC_G14752_T3|CSEC_G05476_T4|CSEC_G14198_T1|CSEC_G16442_T1|CSEC_G02705_T1|CSEC_G08037_T2|CSEC_G08207_T4|CSEC_G02277_T2|CSEC_G08064_T1|CSEC_G042…
44444	9.6245e-05	0.0050954	32	657	370	15605	cytoplasmic part	CSEC_G11577_T1|CSEC_G00477_T4|CSEC_G01040_T1|CSEC_G13892_T1|CSEC_G11577_T3|CSEC_G15158_T2|CSEC_G01430_T1|CSEC_G13086_T2|CSEC_G07498_T1|CSEC_G09876_T1|CSEC_G05980_T2|CSEC_G14752_T3|CSEC_G16964_T2|CSEC_G02705_T1|CSEC_G08037_T2|CSEC_G01559_T4|CSEC_G03167_T2|CSEC_G15973_T1|CSEC_G10151_T1|CSEC_G11358_T1|CSEC_G01419_T2|CSEC_G15952_T1|CSEC_G02903_T4|CSEC_G01304_T1|CSEC_G17004_T1|CSEC_G02950_T2|CSEC_G155…
6412	9.9132e-05	0.0050954	19	299	370	15605	translation	CSEC_G15024_T1|CSEC_G06370_T1|CSEC_G15158_T2|CSEC_G15973_T1|CSEC_G10151_T1|CSEC_G15843_T2|CSEC_G05917_T3|CSEC_G17644_T2|CSEC_G16828_T4|CSEC_G07866_T1|CSEC_G12301_T2|CSEC_G02950_T2|CSEC_G02511_T1|CSEC_G15548_T1|CSEC_G00909_T1|CSEC_G14752_T3|CSEC_G05400_T1|CSEC_G02555_T1|CSEC_G02705_T1
44085	0.00016669	0.008063	15	212	370	15605	cellular component biogenesis	CSEC_G01855_T3|CSEC_G15728_T1|CSEC_G06284_T1|CSEC_G14951_T1|CSEC_G14777_T1|CSEC_G12806_T1|CSEC_G16674_T1|CSEC_G06139_T1|CSEC_G05980_T2|CSEC_G15955_T1|CSEC_G04253_T1|CSEC_G00664_T4|CSEC_G14952_T1|CSEC_G11141_T1|CSEC_G16442_T1
5852	0.00017255	0.008063	5	23	370	15605	eukaryotic translation initiation factor 3 complex	CSEC_G11577_T1|CSEC_G11577_T3|CSEC_G05737_T1|CSEC_G02555_T1|CSEC_G01013_T1
34645	0.00036045	0.01611	29	616	370	15605	cellular macromolecule biosynthetic process	CSEC_G15024_T1|CSEC_G15158_T2|CSEC_G09379_T4|CSEC_G09222_T3|CSEC_G10222_T1|CSEC_G12301_T2|CSEC_G14752_T3|CSEC_G05906_T1|CSEC_G02705_T1|CSEC_G01855_T3|CSEC_G06370_T1|CSEC_G15728_T1|CSEC_G15973_T1|CSEC_G10151_T1|CSEC_G15843_T2|CSEC_G05917_T3|CSEC_G00768_T1|CSEC_G17644_T2|CSEC_G11358_T1|CSEC_G00334_T1|CSEC_G16828_T4|CSEC_G07866_T1|CSEC_G02950_T2|CSEC_G02511_T1|CSEC_G15548_T1|CSEC_G00909_T1|CSEC_G054…
19773	0.00043109	0.018278	3	7	370	15605	proteasome core complex, alpha-subunit complex	CSEC_G05599_T1|CSEC_G04269_T1|CSEC_G13870_T1
9059	0.00044451	0.018278	29	624	370	15605	macromolecule biosynthetic process	CSEC_G15024_T1|CSEC_G15158_T2|CSEC_G09379_T4|CSEC_G09222_T3|CSEC_G10222_T1|CSEC_G12301_T2|CSEC_G14752_T3|CSEC_G05906_T1|CSEC_G02705_T1|CSEC_G01855_T3|CSEC_G06370_T1|CSEC_G15728_T1|CSEC_G15973_T1|CSEC_G10151_T1|CSEC_G15843_T2|CSEC_G05917_T3|CSEC_G00768_T1|CSEC_G17644_T2|CSEC_G11358_T1|CSEC_G00334_T1|CSEC_G16828_T4|CSEC_G07866_T1|CSEC_G02950_T2|CSEC_G02511_T1|CSEC_G15548_T1|CSEC_G00909_T1|CSEC_G054…
8152	0.00058011	0.022937	156	5307	370	15605	metabolic process	CSEC_G17089_T2|CSEC_G08661_T1|CSEC_G12606_T1|CSEC_G13076_T1|CSEC_G17278_T1|CSEC_G04075_T5|CSEC_G02083_T4|CSEC_G06998_T2|CSEC_G05632_T2|CSEC_G09379_T4|CSEC_G18292_T1|CSEC_G15489_T1|CSEC_G07100_T1|CSEC_G06763_T1|CSEC_G15575_T2|CSEC_G10222_T1|CSEC_G01052_T1|CSEC_G03130_T6|CSEC_G10411_T3|CSEC_G17269_T1|CSEC_G07596_T1|CSEC_G14198_T1|CSEC_G16442_T1|CSEC_G11146_T3|CSEC_G08207_T4|CSEC_G10806_T1|CSEC_G068…
10467	0.00064669	0.024622	33	763	370	15605	gene expression	CSEC_G15024_T1|CSEC_G15158_T2|CSEC_G13076_T1|CSEC_G02083_T4|CSEC_G15399_T2|CSEC_G15489_T1|CSEC_G10222_T1|CSEC_G12301_T2|CSEC_G14752_T3|CSEC_G16442_T1|CSEC_G02705_T1|CSEC_G08580_T5|CSEC_G01855_T3|CSEC_G06370_T1|CSEC_G15728_T1|CSEC_G15973_T1|CSEC_G10151_T1|CSEC_G15843_T2|CSEC_G05917_T3|CSEC_G17644_T2|CSEC_G16828_T4|CSEC_G07866_T1|CSEC_G02950_T2|CSEC_G02511_T1|CSEC_G15548_T1|CSEC_G00909_T1|CSEC_G009…
8233	0.0006884	0.025274	23	462	370	15605	peptidase activity	CSEC_G10806_T1|CSEC_G04269_T1|CSEC_G14001_T1|CSEC_G15071_T1|CSEC_G13870_T1|CSEC_G08425_T1|CSEC_G05632_T2|CSEC_G18292_T1|CSEC_G10381_T3|CSEC_G09321_T2|CSEC_G11734_T4|CSEC_G00739_T1|CSEC_G05599_T1|CSEC_G12517_T1|CSEC_G14252_T1|CSEC_G01308_T1|CSEC_G11074_T1|CSEC_G07728_T1|CSEC_G00959_T1|CSEC_G05604_T2|CSEC_G16686_T1|CSEC_G07877_T1|CSEC_G01141_T1
44237	0.00079091	0.028036	108	3452	370	15605	cellular metabolic process	CSEC_G17089_T2|CSEC_G08661_T1|CSEC_G12606_T1|CSEC_G13076_T1|CSEC_G17278_T1|CSEC_G04075_T5|CSEC_G02083_T4|CSEC_G09379_T4|CSEC_G15489_T1|CSEC_G06763_T1|CSEC_G15575_T2|CSEC_G10222_T1|CSEC_G01052_T1|CSEC_G03130_T6|CSEC_G07596_T1|CSEC_G14198_T1|CSEC_G16442_T1|CSEC_G11146_T3|CSEC_G08207_T4|CSEC_G04269_T1|CSEC_G14951_T1|CSEC_G08207_T1|CSEC_G07667_T1|CSEC_G15973_T1|CSEC_G17195_T4|CSEC_G17644_T2|CSEC_G113…
4175	0.00084628	0.028999	17	300	370	15605	endopeptidase activity	CSEC_G10806_T1|CSEC_G04269_T1|CSEC_G15071_T1|CSEC_G13870_T1|CSEC_G08425_T1|CSEC_G05632_T2|CSEC_G18292_T1|CSEC_G10381_T3|CSEC_G09321_T2|CSEC_G11734_T4|CSEC_G05599_T1|CSEC_G12517_T1|CSEC_G01308_T1|CSEC_G11074_T1|CSEC_G07728_T1|CSEC_G16686_T1|CSEC_G07877_T1
30163	0.00087698	0.029082	12	173	370	15605	protein catabolic process	CSEC_G05599_T1|CSEC_G04269_T1|CSEC_G01426_T1|CSEC_G14001_T1|CSEC_G02135_T1|CSEC_G15071_T1|CSEC_G13870_T1|CSEC_G14252_T1|CSEC_G11074_T1|CSEC_G09326_T2|CSEC_G16030_T1|CSEC_G16686_T1
70011	0.0011647	0.037415	22	451	370	15605	peptidase activity, acting on L-amino acid peptides	CSEC_G10806_T1|CSEC_G04269_T1|CSEC_G14001_T1|CSEC_G15071_T1|CSEC_G13870_T1|CSEC_G08425_T1|CSEC_G05632_T2|CSEC_G18292_T1|CSEC_G10381_T3|CSEC_G09321_T2|CSEC_G11734_T4|CSEC_G00739_T1|CSEC_G05599_T1|CSEC_G12517_T1|CSEC_G14252_T1|CSEC_G01308_T1|CSEC_G11074_T1|CSEC_G07728_T1|CSEC_G00959_T1|CSEC_G05604_T2|CSEC_G16686_T1|CSEC_G07877_T1

## Sheet: Table S6 - BiNGO_Module_paletur
Table S6:. GO terms for enriched differentially expressed transcripts (DETs) included in BiNGO module paleturquoise.
Shown are GO-IDs that were significantly enriched after correcting for multiple testing with the Benjamini & Hochberg False Discovery Rate (FDR) approach (adjusted p-values); significance level: 0.05. x: number of DETs annotated to a certain GO_ID in the module.; X: total number of DETs in the module. n: number of DETs annotated to a certain GO_ID in the transcriptome analysis; N: total number of…
GO-ID	p-value	Adjusted p-value	x	n	X	N	Description	Transcripts in test set (separated by “|”)
30529	6.8738e-09	2.3852e-06	11	215	76	15605	ribonucleoprotein complex	CSEC_G11327_T1|CSEC_G07811_T1|CSEC_G01049_T1|CSEC_G16099_T1|CSEC_G14752_T2|CSEC_G06924_T1|CSEC_G14752_T1|CSEC_G01146_T1|CSEC_G15355_T1|CSEC_G04305_T1|CSEC_G04177_T1
10467	1.1066e-07	1.7899e-05	17	763	76	15605	gene expression	CSEC_G10320_T1|CSEC_G13978_T1|CSEC_G07811_T1|CSEC_G15355_T1|CSEC_G11327_T1|CSEC_G01049_T1|CSEC_G16099_T1|CSEC_G14752_T2|CSEC_G06924_T1|CSEC_G10156_T1|CSEC_G14752_T1|CSEC_G01146_T1|CSEC_G14174_T1|CSEC_G13376_T2|CSEC_G04305_T1|CSEC_G12740_T1|CSEC_G04177_T1
3735	1.72e-07	1.7899e-05	8	126	76	15605	structural constituent of ribosome	CSEC_G11327_T1|CSEC_G07811_T1|CSEC_G01049_T1|CSEC_G14752_T2|CSEC_G14752_T1|CSEC_G01146_T1|CSEC_G15355_T1|CSEC_G04305_T1
5840	2.0632e-07	1.7899e-05	8	129	76	15605	ribosome	CSEC_G11327_T1|CSEC_G07811_T1|CSEC_G01049_T1|CSEC_G14752_T2|CSEC_G14752_T1|CSEC_G01146_T1|CSEC_G15355_T1|CSEC_G04305_T1
32991	5.8801e-07	4.0808e-05	20	1181	76	15605	macromolecular complex	CSEC_G03575_T1|CSEC_G13484_T1|CSEC_G13978_T1|CSEC_G07811_T1|CSEC_G12235_T3|CSEC_G13401_T4|CSEC_G03573_T6|CSEC_G15355_T1|CSEC_G01419_T6|CSEC_G11327_T1|CSEC_G01049_T1|CSEC_G16099_T1|CSEC_G14752_T2|CSEC_G06924_T1|CSEC_G17657_T1|CSEC_G14752_T1|CSEC_G01146_T1|CSEC_G13376_T2|CSEC_G04305_T1|CSEC_G04177_T1
44424	1.66e-06	8.3157e-05	29	2448	76	15605	intracellular part	CSEC_G10320_T1|CSEC_G03575_T1|CSEC_G05215_T4|CSEC_G13978_T1|CSEC_G07811_T1|CSEC_G13401_T4|CSEC_G03573_T6|CSEC_G15930_T1|CSEC_G04572_T1|CSEC_G15355_T1|CSEC_G03538_T1|CSEC_G01049_T1|CSEC_G14752_T2|CSEC_G06924_T1|CSEC_G17657_T1|CSEC_G14752_T1|CSEC_G01146_T1|CSEC_G04305_T1|CSEC_G04177_T1|CSEC_G04141_T5|CSEC_G16284_T2|CSEC_G13484_T1|CSEC_G12235_T3|CSEC_G01419_T6|CSEC_G09741_T1|CSEC_G11327_T1|CSEC_G160…
6412	1.7928e-06	8.3157e-05	10	299	76	15605	translation	CSEC_G11327_T1|CSEC_G07811_T1|CSEC_G01049_T1|CSEC_G14752_T2|CSEC_G10156_T1|CSEC_G14752_T1|CSEC_G01146_T1|CSEC_G14174_T1|CSEC_G15355_T1|CSEC_G04305_T1
5622	1.9172e-06	8.3157e-05	31	2761	76	15605	intracellular	CSEC_G10320_T1|CSEC_G03575_T1|CSEC_G05215_T4|CSEC_G13978_T1|CSEC_G07811_T1|CSEC_G13401_T4|CSEC_G03573_T6|CSEC_G15930_T1|CSEC_G04572_T1|CSEC_G15355_T1|CSEC_G06583_T1|CSEC_G03538_T1|CSEC_G01049_T1|CSEC_G14752_T2|CSEC_G06924_T1|CSEC_G17657_T1|CSEC_G14752_T1|CSEC_G01146_T1|CSEC_G04305_T1|CSEC_G04177_T1|CSEC_G04141_T5|CSEC_G16284_T2|CSEC_G13484_T1|CSEC_G12235_T3|CSEC_G01419_T6|CSEC_G09741_T1|CSEC_G015…
15934	2.1971e-06	8.471e-05	3	6	76	15605	large ribosomal subunit	CSEC_G01049_T1|CSEC_G01146_T1|CSEC_G15355_T1
43226	5.7082e-06	0.00018007	24	1886	76	15605	organelle	CSEC_G04141_T5|CSEC_G10320_T1|CSEC_G16284_T2|CSEC_G03575_T1|CSEC_G05215_T4|CSEC_G13978_T1|CSEC_G07811_T1|CSEC_G12235_T3|CSEC_G13401_T4|CSEC_G03573_T6|CSEC_G15930_T1|CSEC_G15355_T1|CSEC_G09741_T1|CSEC_G03538_T1|CSEC_G11327_T1|CSEC_G01049_T1|CSEC_G16099_T1|CSEC_G14752_T2|CSEC_G06924_T1|CSEC_G14752_T1|CSEC_G01146_T1|CSEC_G04305_T1|CSEC_G12740_T1|CSEC_G04177_T1
43229	5.7082e-06	0.00018007	24	1886	76	15605	intracellular organelle	CSEC_G04141_T5|CSEC_G10320_T1|CSEC_G16284_T2|CSEC_G03575_T1|CSEC_G05215_T4|CSEC_G13978_T1|CSEC_G07811_T1|CSEC_G12235_T3|CSEC_G13401_T4|CSEC_G03573_T6|CSEC_G15930_T1|CSEC_G15355_T1|CSEC_G09741_T1|CSEC_G03538_T1|CSEC_G11327_T1|CSEC_G01049_T1|CSEC_G16099_T1|CSEC_G14752_T2|CSEC_G06924_T1|CSEC_G14752_T1|CSEC_G01146_T1|CSEC_G04305_T1|CSEC_G12740_T1|CSEC_G04177_T1
5198	8.6869e-06	0.0002512	9	281	76	15605	structural molecule activity	CSEC_G11327_T1|CSEC_G07811_T1|CSEC_G01049_T1|CSEC_G14752_T2|CSEC_G13348_T1|CSEC_G14752_T1|CSEC_G01146_T1|CSEC_G15355_T1|CSEC_G04305_T1
44260	2.5353e-05	0.00067672	26	2348	76	15605	cellular macromolecule metabolic process	CSEC_G10320_T1|CSEC_G00406_T1|CSEC_G13978_T1|CSEC_G07811_T1|CSEC_G03055_T1|CSEC_G13324_T1|CSEC_G15355_T1|CSEC_G16488_T2|CSEC_G01049_T1|CSEC_G14752_T2|CSEC_G06924_T1|CSEC_G14752_T1|CSEC_G01146_T1|CSEC_G04305_T1|CSEC_G04177_T1|CSEC_G16284_T2|CSEC_G08400_T1|CSEC_G15241_T1|CSEC_G01419_T6|CSEC_G11327_T1|CSEC_G16099_T1|CSEC_G10156_T1|CSEC_G16143_T1|CSEC_G14174_T1|CSEC_G13376_T2|CSEC_G12740_T1
43170	3.0268e-05	0.00075022	29	2828	76	15605	macromolecule metabolic process	CSEC_G10320_T1|CSEC_G00406_T1|CSEC_G13978_T1|CSEC_G07811_T1|CSEC_G03055_T1|CSEC_G13324_T1|CSEC_G04572_T1|CSEC_G15355_T1|CSEC_G16488_T2|CSEC_G16999_T1|CSEC_G01049_T1|CSEC_G14752_T2|CSEC_G06446_T1|CSEC_G06924_T1|CSEC_G14752_T1|CSEC_G01146_T1|CSEC_G04305_T1|CSEC_G04177_T1|CSEC_G16284_T2|CSEC_G08400_T1|CSEC_G15241_T1|CSEC_G01419_T6|CSEC_G11327_T1|CSEC_G16099_T1|CSEC_G10156_T1|CSEC_G16143_T1|CSEC_G141…
44444	7.3498e-05	0.0017003	12	657	76	15605	cytoplasmic part	CSEC_G03538_T1|CSEC_G13484_T1|CSEC_G11327_T1|CSEC_G07811_T1|CSEC_G01049_T1|CSEC_G14752_T2|CSEC_G14752_T1|CSEC_G01146_T1|CSEC_G15930_T1|CSEC_G15355_T1|CSEC_G04305_T1|CSEC_G01419_T6
33279	0.0001017	0.0022057	3	19	76	15605	ribosomal subunit	CSEC_G01049_T1|CSEC_G01146_T1|CSEC_G15355_T1
34645	0.00018423	0.0037605	11	616	76	15605	cellular macromolecule biosynthetic process	CSEC_G11327_T1|CSEC_G07811_T1|CSEC_G01049_T1|CSEC_G14752_T2|CSEC_G10156_T1|CSEC_G14752_T1|CSEC_G01146_T1|CSEC_G14174_T1|CSEC_G15355_T1|CSEC_G04305_T1|CSEC_G12740_T1
9059	0.00020606	0.0037839	11	624	76	15605	macromolecule biosynthetic process	CSEC_G11327_T1|CSEC_G07811_T1|CSEC_G01049_T1|CSEC_G14752_T2|CSEC_G10156_T1|CSEC_G14752_T1|CSEC_G01146_T1|CSEC_G14174_T1|CSEC_G15355_T1|CSEC_G04305_T1|CSEC_G12740_T1
44267	0.00020719	0.0037839	17	1346	76	15605	cellular protein metabolic process	CSEC_G00406_T1|CSEC_G07811_T1|CSEC_G03055_T1|CSEC_G13324_T1|CSEC_G08400_T1|CSEC_G15355_T1|CSEC_G15241_T1|CSEC_G01419_T6|CSEC_G16488_T2|CSEC_G11327_T1|CSEC_G01049_T1|CSEC_G14752_T2|CSEC_G10156_T1|CSEC_G14752_T1|CSEC_G01146_T1|CSEC_G14174_T1|CSEC_G04305_T1
5634	0.00043076	0.0074738	14	1038	76	15605	nucleus	CSEC_G04141_T5|CSEC_G10320_T1|CSEC_G16284_T2|CSEC_G03575_T1|CSEC_G05215_T4|CSEC_G13978_T1|CSEC_G12235_T3|CSEC_G13401_T4|CSEC_G03573_T6|CSEC_G09741_T1|CSEC_G16099_T1|CSEC_G06924_T1|CSEC_G12740_T1|CSEC_G04177_T1
19538	0.0006023	0.0099522	19	1758	76	15605	protein metabolic process	CSEC_G00406_T1|CSEC_G07811_T1|CSEC_G03055_T1|CSEC_G13324_T1|CSEC_G08400_T1|CSEC_G04572_T1|CSEC_G15355_T1|CSEC_G15241_T1|CSEC_G01419_T6|CSEC_G16488_T2|CSEC_G16999_T1|CSEC_G11327_T1|CSEC_G01049_T1|CSEC_G14752_T2|CSEC_G10156_T1|CSEC_G14752_T1|CSEC_G01146_T1|CSEC_G14174_T1|CSEC_G04305_T1
43227	0.00094512	0.013009	16	1394	76	15605	membrane-bounded organelle	CSEC_G04141_T5|CSEC_G10320_T1|CSEC_G16284_T2|CSEC_G03575_T1|CSEC_G05215_T4|CSEC_G13978_T1|CSEC_G12235_T3|CSEC_G13401_T4|CSEC_G03573_T6|CSEC_G15930_T1|CSEC_G09741_T1|CSEC_G03538_T1|CSEC_G16099_T1|CSEC_G06924_T1|CSEC_G12740_T1|CSEC_G04177_T1
43231	0.00094512	0.013009	16	1394	76	15605	intracellular membrane-bounded organelle	CSEC_G04141_T5|CSEC_G10320_T1|CSEC_G16284_T2|CSEC_G03575_T1|CSEC_G05215_T4|CSEC_G13978_T1|CSEC_G12235_T3|CSEC_G13401_T4|CSEC_G03573_T6|CSEC_G15930_T1|CSEC_G09741_T1|CSEC_G03538_T1|CSEC_G16099_T1|CSEC_G06924_T1|CSEC_G12740_T1|CSEC_G04177_T1
3743	0.00096351	0.013009	3	40	76	15605	translation initiation factor activity	CSEC_G13484_T1|CSEC_G10156_T1|CSEC_G14174_T1
8242	0.0010271	0.013009	2	10	76	15605	omega peptidase activity	CSEC_G16999_T1|CSEC_G01247_T1
5643	0.001036	0.013009	3	41	76	15605	nuclear pore	CSEC_G12235_T3|CSEC_G13401_T4|CSEC_G03573_T6
46930	0.001036	0.013009	3	41	76	15605	pore complex	CSEC_G12235_T3|CSEC_G13401_T4|CSEC_G03573_T6
6457	0.0010497	0.013009	4	92	76	15605	protein folding	CSEC_G16488_T2|CSEC_G00406_T1|CSEC_G13324_T1|CSEC_G15241_T1
44428	0.0011719	0.013709	7	333	76	15605	nuclear part	CSEC_G03575_T1|CSEC_G13978_T1|CSEC_G16099_T1|CSEC_G12235_T3|CSEC_G13401_T4|CSEC_G03573_T6|CSEC_G04177_T1
5737	0.0011852	0.013709	13	1019	76	15605	cytoplasm	CSEC_G13484_T1|CSEC_G07811_T1|CSEC_G15930_T1|CSEC_G04572_T1|CSEC_G15355_T1|CSEC_G01419_T6|CSEC_G03538_T1|CSEC_G11327_T1|CSEC_G01049_T1|CSEC_G14752_T2|CSEC_G14752_T1|CSEC_G01146_T1|CSEC_G04305_T1
31967	0.0013276	0.014231	4	98	76	15605	organelle envelope	CSEC_G03538_T1|CSEC_G12235_T3|CSEC_G13401_T4|CSEC_G03573_T6
31975	0.0013276	0.014231	4	98	76	15605	envelope	CSEC_G03538_T1|CSEC_G12235_T3|CSEC_G13401_T4|CSEC_G03573_T6
44249	0.0013534	0.014231	13	1034	76	15605	cellular biosynthetic process	CSEC_G07811_T1|CSEC_G13388_T1|CSEC_G15355_T1|CSEC_G01419_T6|CSEC_G11327_T1|CSEC_G01049_T1|CSEC_G14752_T2|CSEC_G10156_T1|CSEC_G14752_T1|CSEC_G01146_T1|CSEC_G14174_T1|CSEC_G04305_T1|CSEC_G12740_T1
5635	0.0018459	0.018839	3	50	76	15605	nuclear envelope	CSEC_G12235_T3|CSEC_G13401_T4|CSEC_G03573_T6
44238	0.0023003	0.022806	31	3963	76	15605	primary metabolic process	CSEC_G10320_T1|CSEC_G00406_T1|CSEC_G13978_T1|CSEC_G07811_T1|CSEC_G03055_T1|CSEC_G13324_T1|CSEC_G04572_T1|CSEC_G15355_T1|CSEC_G16488_T2|CSEC_G16999_T1|CSEC_G01049_T1|CSEC_G14752_T2|CSEC_G06446_T1|CSEC_G06924_T1|CSEC_G14752_T1|CSEC_G01146_T1|CSEC_G04305_T1|CSEC_G04177_T1|CSEC_G16284_T2|CSEC_G01635_T4|CSEC_G08400_T1|CSEC_G15241_T1|CSEC_G01419_T6|CSEC_G11327_T1|CSEC_G16099_T1|CSEC_G06632_T1|CSEC_G101…
51028	0.0026875	0.025904	2	16	76	15605	mRNA transport	CSEC_G13401_T4|CSEC_G13376_T2
6397	0.0027857	0.026125	4	120	76	15605	mRNA processing	CSEC_G10320_T1|CSEC_G13978_T1|CSEC_G16099_T1|CSEC_G13376_T2
9058	0.0032565	0.027704	13	1142	76	15605	biosynthetic process	CSEC_G07811_T1|CSEC_G13388_T1|CSEC_G15355_T1|CSEC_G01419_T6|CSEC_G11327_T1|CSEC_G01049_T1|CSEC_G14752_T2|CSEC_G10156_T1|CSEC_G14752_T1|CSEC_G01146_T1|CSEC_G14174_T1|CSEC_G04305_T1|CSEC_G12740_T1
44446	0.003541	0.027704	11	884	76	15605	intracellular organelle part	CSEC_G03575_T1|CSEC_G03538_T1|CSEC_G13978_T1|CSEC_G01049_T1|CSEC_G16099_T1|CSEC_G12235_T3|CSEC_G01146_T1|CSEC_G13401_T4|CSEC_G03573_T6|CSEC_G15355_T1|CSEC_G04177_T1
44422	0.0036024	0.027704	11	886	76	15605	organelle part	CSEC_G03575_T1|CSEC_G03538_T1|CSEC_G13978_T1|CSEC_G01049_T1|CSEC_G16099_T1|CSEC_G12235_T3|CSEC_G01146_T1|CSEC_G13401_T4|CSEC_G03573_T6|CSEC_G15355_T1|CSEC_G04177_T1
8380	0.0037373	0.027704	3	64	76	15605	RNA splicing	CSEC_G16099_T1|CSEC_G13376_T2|CSEC_G04177_T1
6413	0.0042019	0.027704	2	20	76	15605	translational initiation	CSEC_G10156_T1|CSEC_G14174_T1
30532	0.0042019	0.027704	2	20	76	15605	small nuclear ribonucleoprotein complex	CSEC_G16099_T1|CSEC_G04177_T1
16071	0.0043613	0.027704	4	136	76	15605	mRNA metabolic process	CSEC_G10320_T1|CSEC_G13978_T1|CSEC_G16099_T1|CSEC_G13376_T2
8135	0.0044334	0.027704	3	68	76	15605	translation factor activity, nucleic acid binding	CSEC_G13484_T1|CSEC_G10156_T1|CSEC_G14174_T1
51236	0.0046296	0.027704	2	21	76	15605	establishment of RNA localization	CSEC_G13401_T4|CSEC_G13376_T2
15931	0.0046296	0.027704	2	21	76	15605	nucleobase, nucleoside, nucleotide and nucleic acid transport	CSEC_G13401_T4|CSEC_G13376_T2
6403	0.0046296	0.027704	2	21	76	15605	RNA localization	CSEC_G13401_T4|CSEC_G13376_T2
50657	0.0046296	0.027704	2	21	76	15605	nucleic acid transport	CSEC_G13401_T4|CSEC_G13376_T2
50658	0.0046296	0.027704	2	21	76	15605	RNA transport	CSEC_G13401_T4|CSEC_G13376_T2
19438	0.0046296	0.027704	2	21	76	15605	aromatic compound biosynthetic process	CSEC_G13388_T1|CSEC_G01419_T6
9229	0.0048702	0.027704	1	1	76	15605	thiamin diphosphate biosynthetic process	CSEC_G13388_T1
6772	0.0048702	0.027704	1	1	76	15605	thiamin metabolic process	CSEC_G13388_T1
4788	0.0048702	0.027704	1	1	76	15605	thiamin diphosphokinase activity	CSEC_G13388_T1
42723	0.0048702	0.027704	1	1	76	15605	thiamin and derivative metabolic process	CSEC_G13388_T1
42724	0.0048702	0.027704	1	1	76	15605	thiamin and derivative biosynthetic process	CSEC_G13388_T1
30975	0.0048702	0.027704	1	1	76	15605	thiamin binding	CSEC_G13388_T1
774	0.0048702	0.027704	1	1	76	15605	adenyl-nucleotide exchange factor activity	CSEC_G15241_T1
42802	0.0048702	0.027704	1	1	76	15605	identical protein binding	CSEC_G15241_T1
42803	0.0048702	0.027704	1	1	76	15605	protein homodimerization activity	CSEC_G15241_T1
42357	0.0048702	0.027704	1	1	76	15605	thiamin diphosphate metabolic process	CSEC_G13388_T1
44237	0.0051935	0.029067	27	3452	76	15605	cellular metabolic process	CSEC_G10320_T1|CSEC_G00406_T1|CSEC_G13978_T1|CSEC_G07811_T1|CSEC_G03055_T1|CSEC_G13324_T1|CSEC_G13388_T1|CSEC_G15355_T1|CSEC_G16488_T2|CSEC_G01049_T1|CSEC_G14752_T2|CSEC_G06924_T1|CSEC_G14752_T1|CSEC_G01146_T1|CSEC_G04305_T1|CSEC_G04177_T1|CSEC_G16284_T2|CSEC_G08400_T1|CSEC_G15241_T1|CSEC_G01419_T6|CSEC_G11327_T1|CSEC_G16099_T1|CSEC_G10156_T1|CSEC_G16143_T1|CSEC_G14174_T1|CSEC_G13376_T2|CSEC_G127…
6396	0.0058854	0.032417	6	336	76	15605	RNA processing	CSEC_G10320_T1|CSEC_G13978_T1|CSEC_G16099_T1|CSEC_G06924_T1|CSEC_G13376_T2|CSEC_G04177_T1
6913	0.0062722	0.033484	3	77	76	15605	nucleocytoplasmic transport	CSEC_G12235_T3|CSEC_G13401_T4|CSEC_G03573_T6
51169	0.0062722	0.033484	3	77	76	15605	nuclear transport	CSEC_G12235_T3|CSEC_G13401_T4|CSEC_G03573_T6
43228	0.007695	0.039853	8	588	76	15605	non-membrane-bounded organelle	CSEC_G11327_T1|CSEC_G07811_T1|CSEC_G01049_T1|CSEC_G14752_T2|CSEC_G14752_T1|CSEC_G01146_T1|CSEC_G15355_T1|CSEC_G04305_T1
43232	0.007695	0.039853	8	588	76	15605	intracellular non-membrane-bounded organelle	CSEC_G11327_T1|CSEC_G07811_T1|CSEC_G01049_T1|CSEC_G14752_T2|CSEC_G14752_T1|CSEC_G01146_T1|CSEC_G15355_T1|CSEC_G04305_T1
60590	0.0097171	0.048867	1	2	76	15605	ATPase regulator activity	CSEC_G15241_T1
8537	0.0097171	0.048867	1	2	76	15605	proteasome activator complex	CSEC_G17657_T1

## Sheet: Table S6 - BiNGO_Module_tan
Table S6: GO terms for enriched differentially expressed transcripts (DETs) included in BiNGO module tan.
Shown are GO-IDs that were significantly enriched after correcting for multiple testing with the Benjamini & Hochberg False Discovery Rate (FDR) approach (adjusted p-values); significance level: 0.05. x: number of DETs annotated to a certain GO_ID in the module.; X: total number of DETs in the module. n: number of DETs annotated to a certain GO_ID in the transcriptome analysis; N: total number of…
GO-ID	p-value	Adjusted p-value	x	n	X	N	Description	Transcripts in test set (separated by “|”)
42254	2.7595e-10	1.7826e-07	10	56	163	15605	ribosome biogenesis	CSEC_G04115_T1|CSEC_G10109_T1|CSEC_G04322_T1|CSEC_G01321_T1|CSEC_G07660_T1|CSEC_G12566_T1|CSEC_G16704_T1|CSEC_G06966_T3|CSEC_G08288_T1|CSEC_G15263_T3
44085	6.1681e-09	1.9923e-06	15	212	163	15605	cellular component biogenesis	CSEC_G04115_T1|CSEC_G02522_T1|CSEC_G01321_T1|CSEC_G07660_T1|CSEC_G12566_T1|CSEC_G00468_T1|CSEC_G15263_T3|CSEC_G01244_T1|CSEC_G15933_T1|CSEC_G10109_T1|CSEC_G16184_T3|CSEC_G04322_T1|CSEC_G16704_T1|CSEC_G06966_T3|CSEC_G08288_T1
22613	1.0294e-08	2.2166e-06	10	80	163	15605	ribonucleoprotein complex biogenesis	CSEC_G04115_T1|CSEC_G10109_T1|CSEC_G04322_T1|CSEC_G01321_T1|CSEC_G07660_T1|CSEC_G12566_T1|CSEC_G16704_T1|CSEC_G06966_T3|CSEC_G08288_T1|CSEC_G15263_T3
34660	1.9666e-08	3.1761e-06	15	231	163	15605	ncRNA metabolic process	CSEC_G02361_T1|CSEC_G04115_T1|CSEC_G01321_T1|CSEC_G14859_T1|CSEC_G03421_T1|CSEC_G09878_T6|CSEC_G12176_T1|CSEC_G07660_T1|CSEC_G15263_T3|CSEC_G04322_T1|CSEC_G14739_T1|CSEC_G15367_T3|CSEC_G06966_T3|CSEC_G08288_T1|CSEC_G16590_T1
6364	4.0535e-08	5.2372e-06	7	33	163	15605	rRNA processing	CSEC_G04115_T1|CSEC_G04322_T1|CSEC_G01321_T1|CSEC_G07660_T1|CSEC_G06966_T3|CSEC_G08288_T1|CSEC_G15263_T3
16072	1.1461e-07	1.234e-05	7	38	163	15605	rRNA metabolic process	CSEC_G04115_T1|CSEC_G04322_T1|CSEC_G01321_T1|CSEC_G07660_T1|CSEC_G06966_T3|CSEC_G08288_T1|CSEC_G15263_T3
16070	2.3327e-06	0.00021528	21	626	163	15605	RNA metabolic process	CSEC_G02361_T1|CSEC_G04115_T1|CSEC_G01321_T1|CSEC_G14859_T1|CSEC_G03421_T1|CSEC_G09878_T6|CSEC_G12176_T1|CSEC_G07660_T1|CSEC_G02884_T2|CSEC_G00468_T1|CSEC_G15263_T3|CSEC_G01244_T1|CSEC_G01411_T1|CSEC_G01035_T1|CSEC_G16184_T3|CSEC_G04322_T1|CSEC_G14739_T1|CSEC_G15367_T3|CSEC_G06966_T3|CSEC_G08288_T1|CSEC_G16590_T1
34470	1.6188e-05	0.0013072	8	107	163	15605	ncRNA processing	CSEC_G04115_T1|CSEC_G04322_T1|CSEC_G01321_T1|CSEC_G12176_T1|CSEC_G07660_T1|CSEC_G06966_T3|CSEC_G08288_T1|CSEC_G15263_T3
6399	0.00013645	0.0089369	9	184	163	15605	tRNA metabolic process	CSEC_G02361_T1|CSEC_G01321_T1|CSEC_G14739_T1|CSEC_G15367_T3|CSEC_G14859_T1|CSEC_G03421_T1|CSEC_G09878_T6|CSEC_G12176_T1|CSEC_G16590_T1
10467	0.00013834	0.0089369	20	763	163	15605	gene expression	CSEC_G02361_T1|CSEC_G04033_T3|CSEC_G04115_T1|CSEC_G01321_T1|CSEC_G14859_T1|CSEC_G03421_T1|CSEC_G09878_T6|CSEC_G12176_T1|CSEC_G07660_T1|CSEC_G00468_T1|CSEC_G15263_T3|CSEC_G02950_T6|CSEC_G01244_T1|CSEC_G16184_T3|CSEC_G04322_T1|CSEC_G14739_T1|CSEC_G15367_T3|CSEC_G06966_T3|CSEC_G08288_T1|CSEC_G16590_T1
90304	0.00018682	0.010972	25	1100	163	15605	nucleic acid metabolic process	CSEC_G09715_T1|CSEC_G04115_T1|CSEC_G01321_T1|CSEC_G02738_T1|CSEC_G09878_T6|CSEC_G07660_T1|CSEC_G02884_T2|CSEC_G15263_T3|CSEC_G04687_T1|CSEC_G01035_T1|CSEC_G16184_T3|CSEC_G04322_T1|CSEC_G14739_T1|CSEC_G15367_T3|CSEC_G06966_T3|CSEC_G02361_T1|CSEC_G14859_T1|CSEC_G03421_T1|CSEC_G12176_T1|CSEC_G10724_T3|CSEC_G00468_T1|CSEC_G01244_T1|CSEC_G01411_T1|CSEC_G08288_T1|CSEC_G16590_T1
6418	0.00030714	0.012878	7	123	163	15605	tRNA aminoacylation for protein translation	CSEC_G02361_T1|CSEC_G14739_T1|CSEC_G15367_T3|CSEC_G14859_T1|CSEC_G03421_T1|CSEC_G09878_T6|CSEC_G16590_T1
43038	0.0003227	0.012878	7	124	163	15605	amino acid activation	CSEC_G02361_T1|CSEC_G14739_T1|CSEC_G15367_T3|CSEC_G14859_T1|CSEC_G03421_T1|CSEC_G09878_T6|CSEC_G16590_T1
43039	0.0003227	0.012878	7	124	163	15605	tRNA aminoacylation	CSEC_G02361_T1|CSEC_G14739_T1|CSEC_G15367_T3|CSEC_G14859_T1|CSEC_G03421_T1|CSEC_G09878_T6|CSEC_G16590_T1
4812	0.0003227	0.012878	7	124	163	15605	aminoacyl-tRNA ligase activity	CSEC_G02361_T1|CSEC_G14739_T1|CSEC_G15367_T3|CSEC_G14859_T1|CSEC_G03421_T1|CSEC_G09878_T6|CSEC_G16590_T1
16875	0.00033888	0.012878	7	125	163	15605	ligase activity, forming carbon-oxygen bonds	CSEC_G02361_T1|CSEC_G14739_T1|CSEC_G15367_T3|CSEC_G14859_T1|CSEC_G03421_T1|CSEC_G09878_T6|CSEC_G16590_T1
16876	0.00033888	0.012878	7	125	163	15605	ligase activity, forming aminoacyl-tRNA and related compounds	CSEC_G02361_T1|CSEC_G14739_T1|CSEC_G15367_T3|CSEC_G14859_T1|CSEC_G03421_T1|CSEC_G09878_T6|CSEC_G16590_T1
5737	0.00093224	0.033457	22	1019	163	15605	cytoplasm	CSEC_G02361_T1|CSEC_G04925_T1|CSEC_G04033_T3|CSEC_G08770_T1|CSEC_G08316_T1|CSEC_G14859_T1|CSEC_G03421_T1|CSEC_G14182_T2|CSEC_G09878_T6|CSEC_G12176_T1|CSEC_G12490_T1|CSEC_G00706_T1|CSEC_G02950_T6|CSEC_G02408_T2|CSEC_G06227_T1|CSEC_G15260_T7|CSEC_G14739_T1|CSEC_G15367_T3|CSEC_G14750_T1|CSEC_G03509_T2|CSEC_G15903_T2|CSEC_G16590_T1

## Sheet: Table S6 - BiNGO_Module_thistle
Table S6: GO terms for enriched differentially expressed transcripts (DETs) included in BiNGO module thistle2.
Shown are GO-IDs that were significantly enriched after correcting for multiple testing with the Benjamini & Hochberg False Discovery Rate (FDR) approach (adjusted p-values); significance level: 0.05. x: number of DETs annotated to a certain GO_ID in the module.; X: total number of DETs in the module. n: number of DETs annotated to a certain GO_ID in the transcriptome analysis; N: total number of…
GO-ID	p-value	Adjusted p-value	x	n	X	N	Description	Transcripts in test set (separated by “|”)
43632	3.8346e-05	0.0043157	6	151	65	15605	modification-dependent macromolecule catabolic process	CSEC_G15274_T1|CSEC_G05687_T3|CSEC_G12643_T2|CSEC_G06140_T2|CSEC_G09326_T1|CSEC_G08856_T1
6511	3.8346e-05	0.0043157	6	151	65	15605	ubiquitin-dependent protein catabolic process	CSEC_G15274_T1|CSEC_G05687_T3|CSEC_G12643_T2|CSEC_G06140_T2|CSEC_G09326_T1|CSEC_G08856_T1
19941	3.8346e-05	0.0043157	6	151	65	15605	modification-dependent protein catabolic process	CSEC_G15274_T1|CSEC_G05687_T3|CSEC_G12643_T2|CSEC_G06140_T2|CSEC_G09326_T1|CSEC_G08856_T1
44257	5.8797e-05	0.0043157	6	163	65	15605	cellular protein catabolic process	CSEC_G15274_T1|CSEC_G05687_T3|CSEC_G12643_T2|CSEC_G06140_T2|CSEC_G09326_T1|CSEC_G08856_T1
51603	5.8797e-05	0.0043157	6	163	65	15605	proteolysis involved in cellular protein catabolic process	CSEC_G15274_T1|CSEC_G05687_T3|CSEC_G12643_T2|CSEC_G06140_T2|CSEC_G09326_T1|CSEC_G08856_T1
30163	8.1809e-05	0.005004	6	173	65	15605	protein catabolic process	CSEC_G15274_T1|CSEC_G05687_T3|CSEC_G12643_T2|CSEC_G06140_T2|CSEC_G09326_T1|CSEC_G08856_T1
44265	0.0001219	0.0063911	6	186	65	15605	cellular macromolecule catabolic process	CSEC_G15274_T1|CSEC_G05687_T3|CSEC_G12643_T2|CSEC_G06140_T2|CSEC_G09326_T1|CSEC_G08856_T1
9057	0.00045023	0.020654	6	237	65	15605	macromolecule catabolic process	CSEC_G15274_T1|CSEC_G05687_T3|CSEC_G12643_T2|CSEC_G06140_T2|CSEC_G09326_T1|CSEC_G08856_T1
44267	0.0010912	0.044495	14	1346	65	15605	cellular protein metabolic process	CSEC_G10694_T8|CSEC_G09952_T1|CSEC_G08857_T2|CSEC_G08856_T1|CSEC_G09468_T1|CSEC_G06522_T1|CSEC_G15274_T1|CSEC_G05687_T3|CSEC_G12291_T1|CSEC_G12643_T2|CSEC_G06140_T2|CSEC_G03882_T4|CSEC_G09326_T1|CSEC_G04549_T2

## Sheet: Table S6 - BiNGO_Module_snow
Table S6: GO terms for enriched differentially expressed transcripts (DETs) included in BiNGO module snow.
Shown are GO-IDs that were significantly enriched after correcting for multiple testing with the Benjamini & Hochberg False Discovery Rate (FDR) approach (adjusted p-values); significance level: 0.05. x: number of DETs annotated to a certain GO_ID in the module.; X: total number of DETs in the module. n: number of DETs annotated to a certain GO_ID in the transcriptome analysis; N: total number of…
GO-ID	p-value	Adjusted p-value	x	n	X	N	Description	Transcripts in test set (separated by “|”)
90304	0.0005648	0.016332	7	1100	22	15605	nucleic acid metabolic process	CSEC_G10694_T5|CSEC_G10610_T6|CSEC_G14226_T1|CSEC_G00375_T2|CSEC_G03804_T2|CSEC_G10222_T2|CSEC_G05243_T1
6139	0.00064924	0.016332	8	1494	22	15605	nucleobase, nucleoside, nucleotide and nucleic acid metabolic process	CSEC_G10694_T5|CSEC_G10610_T6|CSEC_G09713_T2|CSEC_G14226_T1|CSEC_G00375_T2|CSEC_G03804_T2|CSEC_G10222_T2|CSEC_G05243_T1
6418	0.00065959	0.016332	3	123	22	15605	tRNA aminoacylation for protein translation	CSEC_G10694_T5|CSEC_G10610_T6|CSEC_G05243_T1
43038	0.00067532	0.016332	3	124	22	15605	amino acid activation	CSEC_G10694_T5|CSEC_G10610_T6|CSEC_G05243_T1
43039	0.00067532	0.016332	3	124	22	15605	tRNA aminoacylation	CSEC_G10694_T5|CSEC_G10610_T6|CSEC_G05243_T1
4812	0.00067532	0.016332	3	124	22	15605	aminoacyl-tRNA ligase activity	CSEC_G10694_T5|CSEC_G10610_T6|CSEC_G05243_T1
16875	0.0006913	0.016332	3	125	22	15605	ligase activity, forming carbon-oxygen bonds	CSEC_G10694_T5|CSEC_G10610_T6|CSEC_G05243_T1
16876	0.0006913	0.016332	3	125	22	15605	ligase activity, forming aminoacyl-tRNA and related compounds	CSEC_G10694_T5|CSEC_G10610_T6|CSEC_G05243_T1
34645	0.0014197	0.024019	5	616	22	15605	cellular macromolecule biosynthetic process	CSEC_G10694_T5|CSEC_G10610_T6|CSEC_G14226_T1|CSEC_G10222_T2|CSEC_G05243_T1
34641	0.0014737	0.024019	8	1690	22	15605	cellular nitrogen compound metabolic process	CSEC_G10694_T5|CSEC_G10610_T6|CSEC_G09713_T2|CSEC_G14226_T1|CSEC_G00375_T2|CSEC_G03804_T2|CSEC_G10222_T2|CSEC_G05243_T1
9059	0.0015035	0.024019	5	624	22	15605	macromolecule biosynthetic process	CSEC_G10694_T5|CSEC_G10610_T6|CSEC_G14226_T1|CSEC_G10222_T2|CSEC_G05243_T1
16070	0.001525	0.024019	5	626	22	15605	RNA metabolic process	CSEC_G10694_T5|CSEC_G10610_T6|CSEC_G03804_T2|CSEC_G10222_T2|CSEC_G05243_T1
6807	0.0021041	0.028427	8	1785	22	15605	nitrogen compound metabolic process	CSEC_G10694_T5|CSEC_G10610_T6|CSEC_G09713_T2|CSEC_G14226_T1|CSEC_G00375_T2|CSEC_G03804_T2|CSEC_G10222_T2|CSEC_G05243_T1
6399	0.0021057	0.028427	3	184	22	15605	tRNA metabolic process	CSEC_G10694_T5|CSEC_G10610_T6|CSEC_G05243_T1
44249	0.0024794	0.031241	6	1034	22	15605	cellular biosynthetic process	CSEC_G10694_T5|CSEC_G10610_T6|CSEC_G09713_T2|CSEC_G14226_T1|CSEC_G10222_T2|CSEC_G05243_T1
4535	0.0028177	0.033284	1	2	22	15605	poly(A)-specific ribonuclease activity	CSEC_G03804_T2
34660	0.0040052	0.04287	3	231	22	15605	ncRNA metabolic process	CSEC_G10694_T5|CSEC_G10610_T6|CSEC_G05243_T1
9058	0.0040828	0.04287	6	1142	22	15605	biosynthetic process	CSEC_G10694_T5|CSEC_G10610_T6|CSEC_G09713_T2|CSEC_G14226_T1|CSEC_G10222_T2|CSEC_G05243_T1

## Sheet: Table S6 - BiNGO_Module_cyan
Table S6: GO terms for enriched differentially expressed transcripts (DETs) included in BiNGO module cyan.
Shown are GO-IDs that were significantly enriched after correcting for multiple testing with the Benjamini & Hochberg False Discovery Rate (FDR) approach (adjusted p-values); significance level: 0.05. x: number of DETs annotated to a certain GO_ID in the module.; X: total number of DETs in the module. n: number of DETs annotated to a certain GO_ID in the transcriptome analysis; N: total number of…
GO-ID	p-value	Adjusted p-value	x	n	X	N	Description	Transcripts in test set (separated by “|”)
44260	1.284e-05	0.0073447	39	2348	131	15605	cellular macromolecule metabolic process	CSEC_G13978_T3|CSEC_G16942_T1|CSEC_G05303_T1|CSEC_G00406_T2|CSEC_G08745_T1|CSEC_G18149_T1|CSEC_G16004_T2|CSEC_G10723_T1|CSEC_G06430_T1|CSEC_G10610_T2|CSEC_G06140_T1|CSEC_G14747_T2|CSEC_G16652_T1|CSEC_G06421_T1|CSEC_G02617_T1|CSEC_G02747_T1|CSEC_G07481_T1|CSEC_G06966_T4|CSEC_G05346_T1|CSEC_G16182_T1|CSEC_G00071_T1|CSEC_G06238_T1|CSEC_G05694_T1|CSEC_G09315_T1|CSEC_G14441_T1|CSEC_G04336_T2|CSEC_G077…
90304	4.0608e-05	0.010122	23	1100	131	15605	nucleic acid metabolic process	CSEC_G13978_T3|CSEC_G00071_T1|CSEC_G16942_T1|CSEC_G06238_T1|CSEC_G05694_T1|CSEC_G18149_T1|CSEC_G14441_T1|CSEC_G04336_T2|CSEC_G16004_T2|CSEC_G10610_T2|CSEC_G15784_T2|CSEC_G02049_T1|CSEC_G05907_T1|CSEC_G16652_T1|CSEC_G15066_T1|CSEC_G06986_T2|CSEC_G06421_T1|CSEC_G02617_T1|CSEC_G02747_T1|CSEC_G07481_T1|CSEC_G06966_T4|CSEC_G16181_T1|CSEC_G16182_T1
10467	6.8381e-05	0.010122	18	763	131	15605	gene expression	CSEC_G13978_T3|CSEC_G00071_T1|CSEC_G16942_T1|CSEC_G06238_T1|CSEC_G05303_T1|CSEC_G14441_T1|CSEC_G16004_T2|CSEC_G10610_T2|CSEC_G15784_T2|CSEC_G02049_T1|CSEC_G14747_T2|CSEC_G05907_T1|CSEC_G09864_T1|CSEC_G02617_T1|CSEC_G02747_T1|CSEC_G06966_T4|CSEC_G16181_T1|CSEC_G16182_T1
16070	7.0785e-05	0.010122	16	626	131	15605	RNA metabolic process	CSEC_G13978_T3|CSEC_G00071_T1|CSEC_G16942_T1|CSEC_G06238_T1|CSEC_G14441_T1|CSEC_G04336_T2|CSEC_G16004_T2|CSEC_G10610_T2|CSEC_G15784_T2|CSEC_G02049_T1|CSEC_G05907_T1|CSEC_G02617_T1|CSEC_G02747_T1|CSEC_G06966_T4|CSEC_G16181_T1|CSEC_G16182_T1
43170	0.00037025	0.042357	40	2828	131	15605	macromolecule metabolic process	CSEC_G13978_T3|CSEC_G16942_T1|CSEC_G05303_T1|CSEC_G00406_T2|CSEC_G08745_T1|CSEC_G18149_T1|CSEC_G16004_T2|CSEC_G08160_T1|CSEC_G10723_T1|CSEC_G06430_T1|CSEC_G10610_T2|CSEC_G06140_T1|CSEC_G14747_T2|CSEC_G16652_T1|CSEC_G06421_T1|CSEC_G02617_T1|CSEC_G02747_T1|CSEC_G07481_T1|CSEC_G06966_T4|CSEC_G05346_T1|CSEC_G16182_T1|CSEC_G00071_T1|CSEC_G06238_T1|CSEC_G05694_T1|CSEC_G09315_T1|CSEC_G14441_T1|CSEC_G043…

## Sheet: Table S6 - BiNGO_Module_deeppin
Table S6: GO terms for enriched differentially expressed transcripts (DETs) included in BiNGO module deeppink1.
Shown are GO-IDs that were significantly enriched after correcting for multiple testing with the Benjamini & Hochberg False Discovery Rate (FDR) approach (adjusted p-values); significance level: 0.05. x: number of DETs annotated to a certain GO_ID in the module.; X: total number of DETs in the module. n: number of DETs annotated to a certain GO_ID in the transcriptome analysis; N: total number of…
GO-ID	p-value	Adjusted p-value	x	n	X	N	Description	Transcripts in test set (separated by “|”)
19206	0.00013345	0.046707	2	7	40	15605	nucleoside kinase activity	CSEC_G06524_T1|CSEC_G13268_T1

## Sheet: Table S6 - BiNGO_Module_navajow
Table S6: GO terms for enriched differentially expressed transcripts (DETs) included in BiNGO module navajowhite.
Shown are GO-IDs that were significantly enriched after correcting for multiple testing with the Benjamini & Hochberg False Discovery Rate (FDR) approach (adjusted p-values); significance level: 0.05. x: number of DETs annotated to a certain GO_ID in the module.; X: total number of DETs in the module. n: number of DETs annotated to a certain GO_ID in the transcriptome analysis; N: total number of…
GO-ID	p-value	Adjusted p-value	x	n	X	N	Description	Transcripts in test set (separated by “|”)
16787	0.0001707	0.040968	15	2167	40	15605	hydrolase activity	CSEC_G08253_T1|CSEC_G05025_T3|CSEC_G10175_T1|CSEC_G05047_T2|CSEC_G11356_T2|CSEC_G04537_T2|CSEC_G02477_T1|CSEC_G02074_T1|CSEC_G00572_T1|CSEC_G07140_T1|CSEC_G07184_T2|CSEC_G03543_T3|CSEC_G17596_T1|CSEC_G04546_T1|CSEC_G08993_T3

## Sheet: Table S6 - BiNGO_Module_blue2_N
Table S6: GO terms for enriched differentially expressed transcripts (DETs) included in BiNGO module blue2_NS.
Shown are GO-IDs that were significantly enriched after correcting for multiple testing with the Benjamini & Hochberg False Discovery Rate (FDR) approach (adjusted p-values); significance level: 0.05. x: number of DETs annotated to a certain GO_ID in the module.; X: total number of DETs in the module. n: number of DETs annotated to a certain GO_ID in the transcriptome analysis; N: total number of…
GO-ID	p-value	Adjusted p-value	x	n	X	N	Description	Transcripts in test set (separated by “|”)
18202	0.00014917	0.020984	2	5	61	15605	peptidyl-histidine modification	CSEC_G09415_T1|CSEC_G09226_T1
17182	0.00014917	0.020984	2	5	61	15605	peptidyl-diphthamide metabolic process	CSEC_G09415_T1|CSEC_G09226_T1
17183	0.00014917	0.020984	2	5	61	15605	peptidyl-diphthamide biosynthetic process from peptidyl-histidine	CSEC_G09415_T1|CSEC_G09226_T1
4576	0.00031169	0.032883	2	7	61	15605	oligosaccharyl transferase activity	CSEC_G13283_T1|CSEC_G15889_T1
6486	0.0007175	0.043255	3	45	61	15605	protein amino acid glycosylation	CSEC_G13283_T1|CSEC_G07051_T1|CSEC_G15889_T1
43413	0.0007175	0.043255	3	45	61	15605	macromolecule glycosylation	CSEC_G13283_T1|CSEC_G07051_T1|CSEC_G15889_T1
70085	0.0007175	0.043255	3	45	61	15605	glycosylation	CSEC_G13283_T1|CSEC_G07051_T1|CSEC_G15889_T1

## Sheet: Table S6 - BiNGO_Module_cornflo
Table S6: GO terms for enriched differentially expressed transcripts (DETs) included in BiNGO module cornflowerblue_NS.
Shown are GO-IDs that were significantly enriched after correcting for multiple testing with the Benjamini & Hochberg False Discovery Rate (FDR) approach (adjusted p-values); significance level: 0.05. x: number of DETs annotated to a certain GO_ID in the module.; X: total number of DETs in the module. n: number of DETs annotated to a certain GO_ID in the transcriptome analysis; N: total number of…
GO-ID	p-value	Adjusted p-value	x	n	X	N	Description	Transcripts in test set (separated by “|”)
8213	0.0038409	0.088683	2	38	38	15605	protein amino acid alkylation	CSEC_G03130_T3|CSEC_G14734_T1
6479	0.0038409	0.088683	2	38	38	15605	protein amino acid methylation	CSEC_G03130_T3|CSEC_G14734_T1
51225	0.0048645	0.088683	1	2	38	15605	spindle assembly	CSEC_G16862_T1
32844	0.0048645	0.088683	1	2	38	15605	regulation of homeostatic process	CSEC_G16862_T1
32846	0.0048645	0.088683	1	2	38	15605	positive regulation of homeostatic process	CSEC_G16862_T1
45740	0.0048645	0.088683	1	2	38	15605	positive regulation of DNA replication	CSEC_G16862_T1
33044	0.0048645	0.088683	1	2	38	15605	regulation of chromosome organization	CSEC_G16862_T1
7051	0.0048645	0.088683	1	2	38	15605	spindle organization	CSEC_G16862_T1
10638	0.0048645	0.088683	1	2	38	15605	positive regulation of organelle organization	CSEC_G16862_T1
32204	0.0048645	0.088683	1	2	38	15605	regulation of telomere maintenance	CSEC_G16862_T1
32206	0.0048645	0.088683	1	2	38	15605	positive regulation of telomere maintenance	CSEC_G16862_T1
32210	0.0048645	0.088683	1	2	38	15605	regulation of telomere maintenance via telomerase	CSEC_G16862_T1
32212	0.0048645	0.088683	1	2	38	15605	positive regulation of telomere maintenance via telomerase	CSEC_G16862_T1
46914	0.0060348	0.090909	9	1421	38	15605	transition metal ion binding	CSEC_G04581_T2|CSEC_G14734_T1|CSEC_G04632_T3|CSEC_G05179_T3|CSEC_G16515_T1|CSEC_G03792_T2|CSEC_G03634_T2|CSEC_G04481_T1|CSEC_G08426_T3
4364	0.007288	0.090909	1	3	38	15605	glutathione transferase activity	CSEC_G16702_T1
16653	0.007288	0.090909	1	3	38	15605	oxidoreductase activity, acting on NADH or NADPH, heme protein as acceptor	CSEC_G04632_T3
51054	0.007288	0.090909	1	3	38	15605	positive regulation of DNA metabolic process	CSEC_G16862_T1
3958	0.007288	0.090909	1	3	38	15605	NADPH-hemoprotein reductase activity	CSEC_G04632_T3
51130	0.007288	0.090909	1	3	38	15605	positive regulation of cellular component organization	CSEC_G16862_T1
43414	0.011229	0.1324	2	66	38	15605	macromolecule methylation	CSEC_G03130_T3|CSEC_G14734_T1
6275	0.012118	0.1324	1	5	38	15605	regulation of DNA replication	CSEC_G16862_T1
31328	0.014524	0.1324	1	6	38	15605	positive regulation of cellular biosynthetic process	CSEC_G16862_T1
9891	0.014524	0.1324	1	6	38	15605	positive regulation of biosynthetic process	CSEC_G16862_T1
70925	0.014524	0.1324	1	6	38	15605	organelle assembly	CSEC_G16862_T1
10557	0.014524	0.1324	1	6	38	15605	positive regulation of macromolecule biosynthetic process	CSEC_G16862_T1
51052	0.014524	0.1324	1	6	38	15605	regulation of DNA metabolic process	CSEC_G16862_T1
6470	0.016966	0.14892	2	82	38	15605	protein amino acid dephosphorylation	CSEC_G08062_T1|CSEC_G09096_T2
32259	0.018967	0.15789	2	87	38	15605	methylation	CSEC_G03130_T3|CSEC_G14734_T1
4649	0.01932	0.15789	1	8	38	15605	poly(ADP-ribose) glycohydrolase activity	CSEC_G02116_T4
4721	0.022364	0.17345	2	95	38	15605	phosphoprotein phosphatase activity	CSEC_G08062_T1|CSEC_G09096_T2
45935	0.024093	0.17345	1	10	38	15605	positive regulation of nucleobase, nucleoside, nucleotide and nucleic acid metabolic process	CSEC_G16862_T1
51173	0.024093	0.17345	1	10	38	15605	positive regulation of nitrogen compound metabolic process	CSEC_G16862_T1
6730	0.024151	0.17345	2	99	38	15605	one-carbon metabolic process	CSEC_G03130_T3|CSEC_G14734_T1
16311	0.025528	0.17519	2	102	38	15605	dephosphorylation	CSEC_G08062_T1|CSEC_G09096_T2
5506	0.025872	0.17519	3	263	38	15605	iron ion binding	CSEC_G04632_T3|CSEC_G05179_T3|CSEC_G16515_T1
10604	0.028843	0.18475	1	12	38	15605	positive regulation of macromolecule metabolic process	CSEC_G16862_T1
3950	0.028843	0.18475	1	12	38	15605	NAD+ ADP-ribosyltransferase activity	CSEC_G16862_T1
16787	0.030992	0.18862	10	2167	38	15605	hydrolase activity	CSEC_G08062_T1|CSEC_G09538_T4|CSEC_G14734_T1|CSEC_G14644_T1|CSEC_G13314_T4|CSEC_G02116_T4|CSEC_G01739_T2|CSEC_G15004_T3|CSEC_G03792_T2|CSEC_G09096_T2
16055	0.03121	0.18862	1	13	38	15605	Wnt receptor signaling pathway	CSEC_G16862_T1
3824	0.031835	0.18862	20	5717	38	15605	catalytic activity	CSEC_G08062_T1|CSEC_G14734_T1|CSEC_G04632_T3|CSEC_G14644_T1|CSEC_G05179_T3|CSEC_G13314_T4|CSEC_G10337_T1|CSEC_G16862_T1|CSEC_G15004_T3|CSEC_G03792_T2|CSEC_G09096_T2|CSEC_G04581_T2|CSEC_G03130_T3|CSEC_G09538_T4|CSEC_G17072_T2|CSEC_G02116_T4|CSEC_G01739_T2|CSEC_G16515_T1|CSEC_G03249_T4|CSEC_G16702_T1
4722	0.035926	0.20273	1	15	38	15605	protein serine/threonine phosphatase activity	CSEC_G08062_T1
10181	0.035926	0.20273	1	15	38	15605	FMN binding	CSEC_G04632_T3
34968	0.040621	0.2188	1	17	38	15605	histone lysine methylation	CSEC_G14734_T1
16571	0.040621	0.2188	1	17	38	15605	histone methylation	CSEC_G14734_T1
31325	0.042959	0.22133	1	18	38	15605	positive regulation of cellular metabolic process	CSEC_G16862_T1
9893	0.042959	0.22133	1	18	38	15605	positive regulation of metabolic process	CSEC_G16862_T1
8270	0.048154	0.24235	6	1100	38	15605	zinc ion binding	CSEC_G04581_T2|CSEC_G14734_T1|CSEC_G03792_T2|CSEC_G03634_T2|CSEC_G04481_T1|CSEC_G08426_T3
4842	0.049084	0.24235	2	146	38	15605	ubiquitin-protein ligase activity	CSEC_G10337_T1|CSEC_G03249_T4

[truncated: 2 more sheets: Table S6 - BiNGO_Module_pink3_N, Table S6 - BiNGO_Module_steelbl]
